# Supplementary material for: Leaf nutrient resorption of two life-form tree species in urban gardens and their response to soil nutrient availability
Source: PeerJ. 2023 Jul 19;11:e15738. doi: 10.7717/peerj.15738 (PMC10362843; doi:10.7717/peerj.15738)
Supplement: Supplemental Information 3 [file peerj-11-15738-s003.zip]

Archive with 71 entries (64 files):
- Data and code/
- Data and code/Box plot/
- Data and code/Box plot/2-NuRE box plot.txt
- Data and code/Box plot/RE.csv
- Data and code/Correlation figure/
- Data and code/Correlation figure/1-Correlation figure.txt
- Data and code/Correlation figure/NH4-N.SN.csv
- Data and code/Correlation figure/NO2-N.SN.csv
- Data and code/Correlation figure/NO3-N.GN.csv
- Data and code/Correlation figure/NO3-N.SN.csv
- Data and code/Correlation figure/NP.GN.csv
- Data and code/Correlation figure/NP.GP.csv
- Data and code/Correlation figure/NP.NRE.csv
- Data and code/Correlation figure/NP.SN.csv
- Data and code/Correlation figure/NP.SP.csv
- Data and code/Correlation figure/NRE.PRE.csv
- Data and code/Correlation figure/SoilN.GN.csv
- Data and code/Correlation figure/SoilN.NRE.csv
- Data and code/Correlation figure/SoilN.SN.csv
- Data and code/Correlation figure/SoilP.PRE.csv
- Data and code/Correlation figure/SoilP.SP.csv
- Data and code/RDA/
- Data and code/RDA/3-RDA.txt
- Data and code/RDA/fcd.csv
- Data and code/RDA/fce.csv
- Data and code/RDA/spdNP.csv
- Data and code/RDA/spdRE.csv
- Data and code/RDA/speNP.csv
- Data and code/RDA/speRE.csv
- Data and code/Box plot/box plot.R
- Data and code/Box plot/box plot.txt
- Data and code/Correlation/
- Data and code/Correlation/Correlation figure/
- Data and code/Correlation/Correlation figure/Correlation figure.R
- Data and code/Correlation/Correlation figure/Correlation figure.txt
- Data and code/Correlation/Correlation figure/NH4-N.Nsen.csv
- Data and code/Correlation/Correlation figure/NO2-N.Nsen.csv
- Data and code/Correlation/Correlation figure/NO3-N.Ngr.csv
- Data and code/Correlation/Correlation figure/NO3-N.Nsen.csv
- Data and code/Correlation/Correlation figure/NP.Ngr.csv
- Data and code/Correlation/Correlation figure/NP.NRE.csv
- Data and code/Correlation/Correlation figure/NP.Nsen.csv
- Data and code/Correlation/Correlation figure/NP.Pgr.csv
- Data and code/Correlation/Correlation figure/NP.Psen.csv
- Data and code/Correlation/Correlation figure/NRE.PRE.csv
- Data and code/Correlation/Correlation figure/SoilN.Ngr.csv
- Data and code/Correlation/Correlation figure/SoilN.NRE.csv
- Data and code/Correlation/Correlation figure/SoilN.Nsen.csv
- Data and code/Correlation/Correlation figure/SoilP.PRE.csv
- Data and code/Correlation/Correlation figure/SoilP.Psen.csv
- Data and code/Correlation/Model-F+P/
- Data and code/Correlation/Model-F+P/D-NH4-N.Nsen.csv
- Data and code/Correlation/Model-F+P/D-NO2-N.Nsen.csv
- Data and code/Correlation/Model-F+P/D-NO3-N.Ngr.csv
- Data and code/Correlation/Model-F+P/D-NO3-N.Nsen.csv
- Data and code/Correlation/Model-F+P/D-NP.Nsen.csv
- Data and code/Correlation/Model-F+P/D-NRE.PRE.csv
- Data and code/Correlation/Model-F+P/D-SoilN.NRE.csv
- Data and code/Correlation/Model-F+P/D-SoilN.Nsen.csv
- Data and code/Correlation/Model-F+P/D-SoilP.PRE.csv
- Data and code/Correlation/Model-F+P/D-SoilP.Psen.csv
- Data and code/Correlation/Model-F+P/E-NP.Ngr.csv
- Data and code/Correlation/Model-F+P/E-NP.NRE.csv
- Data and code/Correlation/Model-F+P/E-NP.Pgr.csv
- Data and code/Correlation/Model-F+P/E-NP.Psen.csv
- Data and code/Correlation/Model-F+P/E-SoilN.Ngr.csv
- Data and code/Correlation/Model-F+P/E-SoilN.NRE.csv
- Data and code/Correlation/Model-F+P/model-F+P.R
- Data and code/Correlation/Model-F+P/model-F+P.txt
- Data and code/RDA/RDA.R
- Data and code/RDA/RDA.txt
