# Supplementary material for: Leaf nutrient resorption of two life-form tree species in urban gardens and their response to soil nutrient availability
Source: PeerJ. 2023 Jul 19;11:e15738. doi: 10.7717/peerj.15738 (PMC10362843; doi:10.7717/peerj.15738)
Supplement: Supplemental Information 3 [file peerj-11-15738-s003.zip › Data and code/Box plot/RE.csv]

Type	Var	RE
aEvergreen	NRE	33.1
aEvergreen	NRE	38.01
aEvergreen	NRE	53.87
aEvergreen	NRE	27.49
aEvergreen	NRE	39.3
aEvergreen	NRE	18.16
aEvergreen	NRE	45.55
aEvergreen	NRE	51.45
aEvergreen	NRE	45.7
aEvergreen	NRE	56.99
aEvergreen	NRE	41.17
aEvergreen	NRE	48.58
aEvergreen	NRE	55.94
aEvergreen	NRE	62.02
aEvergreen	NRE	59.43
aEvergreen	NRE	51.42
aEvergreen	NRE	73.53
aEvergreen	NRE	51.96
Deciduous	NRE	40.98
Deciduous	NRE	48.24
Deciduous	NRE	46.36
Deciduous	NRE	67.71
Deciduous	NRE	39.32
Deciduous	NRE	53.9
Deciduous	NRE	52.75
Deciduous	NRE	56.57
Deciduous	NRE	63.51
Deciduous	NRE	66.08
Deciduous	NRE	57.04
Deciduous	NRE	65.64
Deciduous	NRE	64.29
Deciduous	NRE	44.48
Deciduous	NRE	59.37
Deciduous	NRE	44.12
Deciduous	NRE	51.61
Deciduous	NRE	61.62
Deciduous	NRE	57.1
Deciduous	NRE	60.29
Deciduous	NRE	61.23
Deciduous	NRE	54.07
Deciduous	NRE	61.76
Deciduous	NRE	71.23
Deciduous	NRE	73.14
Deciduous	NRE	63.95
Deciduous	NRE	67.81
Deciduous	NRE	41.98
Deciduous	NRE	66.75
Deciduous	NRE	63.18
Deciduous	NRE	55.33
Deciduous	NRE	56.49
Deciduous	NRE	55.8
Deciduous	NRE	49.26
Deciduous	NRE	68.1
Deciduous	NRE	30.72
Deciduous	NRE	72.64
Deciduous	NRE	60.35
Deciduous	NRE	80.34
Deciduous	NRE	56.77
Deciduous	NRE	72.8
Deciduous	NRE	64.62
Deciduous	NRE	67.05
Deciduous	NRE	68.5
Deciduous	NRE	69.25
Deciduous	NRE	48.6
Deciduous	NRE	37.62
Deciduous	NRE	56.87
Deciduous	NRE	62.58
Deciduous	NRE	55.52
Deciduous	NRE	56.93
Deciduous	NRE	55.54
Deciduous	NRE	62.27
Deciduous	NRE	55.99
Deciduous	NRE	53.61
Deciduous	NRE	65.69
Deciduous	NRE	67.34
Deciduous	NRE	77.93
Deciduous	NRE	79.09
Deciduous	NRE	65.1
Deciduous	NRE	30.02
Deciduous	NRE	65.56
Deciduous	NRE	61.33
Deciduous	NRE	55.07
Deciduous	NRE	43.29
Deciduous	NRE	50.66
Deciduous	NRE	60.21
Deciduous	NRE	60.74
Deciduous	NRE	23.96
Deciduous	NRE	60.65
Deciduous	NRE	64.2
Deciduous	NRE	16.8
Deciduous	NRE	76.41
Deciduous	NRE	79.49
Deciduous	NRE	72.11
Deciduous	NRE	43.58
Deciduous	NRE	50.07
Deciduous	NRE	69.08
Deciduous	NRE	50.4
Deciduous	NRE	36.16
Deciduous	NRE	61.92
Deciduous	NRE	34.78
Deciduous	NRE	70.51
Deciduous	NRE	70.01
Deciduous	NRE	59.72
Deciduous	NRE	60.9
Deciduous	NRE	30.07
Deciduous	NRE	63.24
Deciduous	NRE	60.21
Deciduous	NRE	40.04
Deciduous	NRE	73.55
Deciduous	NRE	59.76
Deciduous	NRE	66.61
Deciduous	NRE	49.63
Deciduous	NRE	45.49
Deciduous	NRE	46.29
Deciduous	NRE	54.38
Deciduous	NRE	59.75
Deciduous	NRE	83.48
Deciduous	NRE	54.82
Deciduous	NRE	55.71
Deciduous	NRE	56.61
aEvergreen	PRE	29.03
aEvergreen	PRE	27.29
aEvergreen	PRE	38.35
aEvergreen	PRE	29.88
aEvergreen	PRE	32.65
aEvergreen	PRE	37.46
aEvergreen	PRE	35.05
aEvergreen	PRE	61.66
aEvergreen	PRE	22.64
aEvergreen	PRE	18.72
aEvergreen	PRE	10.74
aEvergreen	PRE	12.69
aEvergreen	PRE	49.48
aEvergreen	PRE	37.96
aEvergreen	PRE	41.75
aEvergreen	PRE	57.97
aEvergreen	PRE	18.91
aEvergreen	PRE	32.3
Deciduous	PRE	22.43
Deciduous	PRE	21.58
Deciduous	PRE	22
Deciduous	PRE	34.8
Deciduous	PRE	17.97
Deciduous	PRE	21.95
Deciduous	PRE	22.68
Deciduous	PRE	18.32
Deciduous	PRE	25.09
Deciduous	PRE	54.11
Deciduous	PRE	47.8
Deciduous	PRE	52.99
Deciduous	PRE	30.07
Deciduous	PRE	23.6
Deciduous	PRE	41.6
Deciduous	PRE	33.82
Deciduous	PRE	49.94
Deciduous	PRE	38.97
Deciduous	PRE	49.99
Deciduous	PRE	50.85
Deciduous	PRE	67.19
Deciduous	PRE	51.96
Deciduous	PRE	50.4
Deciduous	PRE	63.87
Deciduous	PRE	53.96
Deciduous	PRE	41.62
Deciduous	PRE	8.55
Deciduous	PRE	55.9
Deciduous	PRE	63.38
Deciduous	PRE	63.07
Deciduous	PRE	39.77
Deciduous	PRE	38.16
Deciduous	PRE	22.52
Deciduous	PRE	35.19
Deciduous	PRE	51.24
Deciduous	PRE	30.26
Deciduous	PRE	51.18
Deciduous	PRE	45.32
Deciduous	PRE	48.76
Deciduous	PRE	51.61
Deciduous	PRE	52.03
Deciduous	PRE	50.78
Deciduous	PRE	64.01
Deciduous	PRE	39.79
Deciduous	PRE	53.96
Deciduous	PRE	18.83
Deciduous	PRE	19.78
Deciduous	PRE	17.16
Deciduous	PRE	54.69
Deciduous	PRE	45.6
Deciduous	PRE	48.26
Deciduous	PRE	60.77
Deciduous	PRE	50.59
Deciduous	PRE	37.8
Deciduous	PRE	38.52
Deciduous	PRE	22.53
Deciduous	PRE	19.77
Deciduous	PRE	66.52
Deciduous	PRE	41.77
Deciduous	PRE	36.35
Deciduous	PRE	11.97
Deciduous	PRE	25.9
Deciduous	PRE	15.03
Deciduous	PRE	45.26
Deciduous	PRE	62.14
Deciduous	PRE	55.8
Deciduous	PRE	44.29
Deciduous	PRE	44.01
Deciduous	PRE	44.17
Deciduous	PRE	52.56
Deciduous	PRE	22.71
Deciduous	PRE	8.26
Deciduous	PRE	44.59
Deciduous	PRE	44.28
Deciduous	PRE	33.32
Deciduous	PRE	53.02
Deciduous	PRE	47.74
Deciduous	PRE	50.02
Deciduous	PRE	73.52
Deciduous	PRE	67.26
Deciduous	PRE	64.05
Deciduous	PRE	61.67
Deciduous	PRE	67.07
Deciduous	PRE	51.92
Deciduous	PRE	47.83
Deciduous	PRE	57.68
Deciduous	PRE	32.71
Deciduous	PRE	66.46
Deciduous	PRE	45.76
Deciduous	PRE	3.87
Deciduous	PRE	44.18
Deciduous	PRE	61.62
Deciduous	PRE	52.53
Deciduous	PRE	43.02
Deciduous	PRE	34.92
Deciduous	PRE	61.48
Deciduous	PRE	69.63
Deciduous	PRE	70.56
Deciduous	PRE	68.14
Deciduous	PRE	13.59
Deciduous	PRE	12.66
Deciduous	PRE	10.96
