# Supplementary material for: Leaf nutrient resorption of two life-form tree species in urban gardens and their response to soil nutrient availability
Source: PeerJ. 2023 Jul 19;11:e15738. doi: 10.7717/peerj.15738 (PMC10362843; doi:10.7717/peerj.15738)
Supplement: Supplemental Information 3 [file peerj-11-15738-s003.zip › Data and code/Correlation figure/1-Correlation figure.txt]

library(ggplot2)
library(ggpmisc)
library(ggpubr)
zx1=read.csv(file.choose(),header = T)
LCN=ggplot(zx1, aes(x= NRE, y = PRE, color = D, fill = D)) +geom_point(size = 4, shape = 21,stroke=2)+
  scale_color_manual(values = c("black","black"))+
  scale_fill_manual(values = c("dodgerblue4","#CC3300"))+
  geom_smooth(method = lm,linetype=1,size=1.5,alpha=0)+
  scale_x_continuous(limits = c(15,85))+scale_y_continuous(limits = c(-8,90))+
  stat_poly_eq(aes(label = paste(..eq.label.., ..rr.label.., sep = '~~~~')), formula = y ~ x,parse = T,label.x=1,size=6.5,family="serif",label.x.npc = "left",color=c("dodgerblue4","#CC3300"))+
  theme(text=element_text(size=22,  family="serif",face = "bold"),
        axis.line = element_line(linetype = "solid"), 
        axis.ticks = element_line(colour = "gray0"), 
        axis.title = element_text(size = 24), 
        axis.text = element_text(size = 24, colour = "gray0"), 
        axis.text.x = element_text(size = 24), 
        axis.text.y = element_text(size = 24), 
        plot.title = element_text(size = 24), 
        panel.background = element_rect(fill = NA),
        legend.text = element_text(size = 22, face = "bold", family = "serif"),
        legend.position = c(0.55,0.07),
        legend.direction = ("horizontal"),
        panel.border = element_rect(fill=NA,color="black",size=3,linetype = "solid"))+ 
  theme(legend.title = element_text(colour = NA))+
  labs(x="NRE (%)",y="PRE (%)")
LCN
LCN
