# Supplementary material for: Leaf nutrient resorption of two life-form tree species in urban gardens and their response to soil nutrient availability
Source: PeerJ. 2023 Jul 19;11:e15738. doi: 10.7717/peerj.15738 (PMC10362843; doi:10.7717/peerj.15738)
Supplement: Supplemental Information 3 [file peerj-11-15738-s003.zip › Data and code/Correlation figure/NO3-N.GN.csv]

NO3N	GN	D
1.02	0.59	aEvergreen
0.98	0.70	aEvergreen
0.97	0.79	aEvergreen
1.33	0.62	aEvergreen
1.39	0.69	aEvergreen
1.29	0.57	aEvergreen
1.01	0.75	aEvergreen
0.97	0.78	aEvergreen
0.98	0.77	aEvergreen
1.53	0.90	aEvergreen
1.02	0.78	aEvergreen
1.15	0.89	aEvergreen
1.52	0.92	aEvergreen
1.01	0.91	aEvergreen
0.97	0.91	aEvergreen
1.14	0.89	aEvergreen
0.96	0.91	aEvergreen
0.95	0.86	aEvergreen
1.09	1.21	Deciduous
1.53	1.30	Deciduous
1.00	1.40	Deciduous
1.09	1.45	Deciduous
1.04	1.26	Deciduous
1.16	1.36	Deciduous
1.07	1.02	Deciduous
0.97	1.08	Deciduous
1.00	1.05	Deciduous
1.02	1.19	Deciduous
1.01	1.08	Deciduous
1.00	1.19	Deciduous
1.19	1.17	Deciduous
1.44	1.02	Deciduous
1.03	1.08	Deciduous
0.97	0.60	Deciduous
1.14	0.73	Deciduous
1.09	0.82	Deciduous
1.00	1.08	Deciduous
1.00	1.13	Deciduous
0.98	1.10	Deciduous
0.97	0.91	Deciduous
0.97	0.98	Deciduous
0.98	1.03	Deciduous
1.02	1.33	Deciduous
1.37	1.20	Deciduous
1.06	1.10	Deciduous
1.47	1.12	Deciduous
1.14	1.29	Deciduous
1.07	1.13	Deciduous
1.00	1.15	Deciduous
1.00	1.16	Deciduous
0.99	1.15	Deciduous
1.69	1.46	Deciduous
1.62	1.60	Deciduous
1.62	1.24	Deciduous
1.16	1.50	Deciduous
1.18	1.38	Deciduous
1.15	1.58	Deciduous
1.06	1.08	Deciduous
0.98	1.12	Deciduous
1.02	0.98	Deciduous
0.95	0.98	Deciduous
0.95	0.96	Deciduous
0.98	0.99	Deciduous
1.03	1.01	Deciduous
0.96	0.94	Deciduous
0.98	1.07	Deciduous
1.28	1.24	Deciduous
1.52	1.25	Deciduous
1.24	1.25	Deciduous
0.99	1.40	Deciduous
1.28	1.45	Deciduous
0.99	1.24	Deciduous
1.07	1.15	Deciduous
1.18	1.15	Deciduous
1.29	1.15	Deciduous
0.97	1.32	Deciduous
0.96	1.28	Deciduous
1.04	1.23	Deciduous
1.00	0.97	Deciduous
1.10	1.14	Deciduous
1.26	1.11	Deciduous
1.02	1.02	Deciduous
1.03	1.01	Deciduous
1.05	1.03	Deciduous
1.10	1.13	Deciduous
1.17	1.04	Deciduous
1.00	0.93	Deciduous
0.96	1.06	Deciduous
0.99	1.22	Deciduous
1.00	0.88	Deciduous
1.15	1.10	Deciduous
1.14	1.09	Deciduous
1.13	1.08	Deciduous
1.27	1.04	Deciduous
0.97	0.92	Deciduous
0.97	1.13	Deciduous
0.99	1.09	Deciduous
1.11	1.06	Deciduous
0.98	1.07	Deciduous
1.52	1.35	Deciduous
1.01	1.27	Deciduous
1.03	1.31	Deciduous
1.04	1.18	Deciduous
1.29	1.14	Deciduous
0.96	0.89	Deciduous
1.00	1.21	Deciduous
0.99	1.17	Deciduous
1.38	1.19	Deciduous
1.41	1.39	Deciduous
1.00	1.24	Deciduous
1.28	1.31	Deciduous
1.07	0.97	Deciduous
1.43	0.92	Deciduous
0.97	0.94	Deciduous
0.95	1.04	Deciduous
1.06	1.07	Deciduous
0.95	1.18	Deciduous
0.81	0.69	Deciduous
0.81	0.69	Deciduous
0.82	0.69	Deciduous
