# Supplementary material for: Leaf nutrient resorption of two life-form tree species in urban gardens and their response to soil nutrient availability
Source: PeerJ. 2023 Jul 19;11:e15738. doi: 10.7717/peerj.15738 (PMC10362843; doi:10.7717/peerj.15738)
Supplement: Supplemental Information 3 [file peerj-11-15738-s003.zip › Data and code/Correlation figure/NO3-N.SN.csv]

NO3N	SN	D
1.02	0.41	aEvergreen
0.98	0.49	aEvergreen
0.97	0.45	aEvergreen
1.33	0.48	aEvergreen
1.39	0.47	aEvergreen
1.29	0.48	aEvergreen
1.01	0.49	aEvergreen
0.97	0.47	aEvergreen
0.98	0.50	aEvergreen
1.53	0.53	aEvergreen
1.02	0.55	aEvergreen
1.15	0.60	aEvergreen
1.52	0.57	aEvergreen
1.01	0.49	aEvergreen
0.97	0.52	aEvergreen
1.14	0.57	aEvergreen
0.96	0.33	aEvergreen
0.95	0.55	aEvergreen
1.09	0.98	Deciduous
1.53	1.01	Deciduous
1.00	1.13	Deciduous
1.09	0.96	Deciduous
1.04	1.04	Deciduous
1.16	1.03	Deciduous
1.07	0.70	Deciduous
0.97	0.72	Deciduous
1.00	0.62	Deciduous
1.02	0.72	Deciduous
1.01	0.71	Deciduous
1.00	0.73	Deciduous
1.19	0.73	Deciduous
1.44	0.77	Deciduous
1.03	0.69	Deciduous
0.97	0.35	Deciduous
1.14	0.41	Deciduous
1.09	0.40	Deciduous
1.00	0.71	Deciduous
1.00	0.73	Deciduous
0.98	0.69	Deciduous
0.97	0.58	Deciduous
0.97	0.56	Deciduous
0.98	0.49	Deciduous
1.02	0.75	Deciduous
1.37	0.75	Deciduous
1.06	0.61	Deciduous
1.47	0.88	Deciduous
1.14	0.82	Deciduous
1.07	0.70	Deciduous
1.00	0.80	Deciduous
1.00	0.80	Deciduous
0.99	0.79	Deciduous
1.69	1.16	Deciduous
1.62	1.11	Deciduous
1.62	1.08	Deciduous
1.16	0.93	Deciduous
1.18	0.98	Deciduous
1.15	0.88	Deciduous
1.06	0.72	Deciduous
0.98	0.56	Deciduous
1.02	0.53	Deciduous
0.95	0.49	Deciduous
0.95	0.46	Deciduous
0.98	0.48	Deciduous
1.03	0.72	Deciduous
0.96	0.74	Deciduous
0.98	0.70	Deciduous
1.28	0.82	Deciduous
1.52	0.90	Deciduous
1.24	0.88	Deciduous
0.99	1.05	Deciduous
1.28	1.03	Deciduous
0.99	0.89	Deciduous
1.07	0.82	Deciduous
1.18	0.68	Deciduous
1.29	0.66	Deciduous
0.97	0.66	Deciduous
0.96	0.60	Deciduous
1.04	0.77	Deciduous
1.00	0.82	Deciduous
1.10	0.68	Deciduous
1.26	0.69	Deciduous
1.02	0.67	Deciduous
1.03	0.77	Deciduous
1.05	0.72	Deciduous
1.10	0.73	Deciduous
1.17	0.64	Deciduous
1.00	0.81	Deciduous
0.96	0.65	Deciduous
0.99	0.77	Deciduous
1.00	0.80	Deciduous
1.15	0.47	Deciduous
1.14	0.40	Deciduous
1.13	0.53	Deciduous
1.27	0.79	Deciduous
0.97	0.62	Deciduous
0.97	0.62	Deciduous
0.99	0.78	Deciduous
1.11	0.86	Deciduous
0.98	0.65	Deciduous
1.52	1.16	Deciduous
1.01	0.74	Deciduous
1.03	0.79	Deciduous
1.04	0.79	Deciduous
1.29	0.73	Deciduous
0.96	0.73	Deciduous
1.00	0.78	Deciduous
0.99	0.77	Deciduous
1.38	0.97	Deciduous
1.41	0.82	Deciduous
1.00	0.85	Deciduous
1.28	0.84	Deciduous
1.07	0.67	Deciduous
1.43	0.66	Deciduous
0.97	0.67	Deciduous
0.95	0.70	Deciduous
1.06	0.68	Deciduous
0.95	0.39	Deciduous
0.81	0.34	Deciduous
0.81	0.33	Deciduous
0.82	0.32	Deciduous
