# Supplementary material for: Leaf nutrient resorption of two life-form tree species in urban gardens and their response to soil nutrient availability
Source: PeerJ. 2023 Jul 19;11:e15738. doi: 10.7717/peerj.15738 (PMC10362843; doi:10.7717/peerj.15738)
Supplement: Supplemental Information 3 [file peerj-11-15738-s003.zip › Data and code/Correlation figure/NP.GN.csv]

N/P	GN	D
-0.22	0.59	aEvergreen
-0.18	0.7	aEvergreen
-0.20	0.79	aEvergreen
-0.13	0.62	aEvergreen
-0.11	0.69	aEvergreen
-0.12	0.57	aEvergreen
0.10	0.75	aEvergreen
0.25	0.78	aEvergreen
0.18	0.77	aEvergreen
0.14	0.9	aEvergreen
0.16	0.78	aEvergreen
0.26	0.89	aEvergreen
-0.03	0.92	aEvergreen
0.13	0.91	aEvergreen
0.12	0.91	aEvergreen
-0.11	0.89	aEvergreen
0.08	0.91	aEvergreen
-0.01	0.86	aEvergreen
0.14	1.21	Deciduous
0.18	1.3	Deciduous
-0.02	1.4	Deciduous
-0.02	1.45	Deciduous
0.02	1.26	Deciduous
0.00	1.36	Deciduous
0.05	1.02	Deciduous
-0.40	1.08	Deciduous
-0.13	1.05	Deciduous
0.18	1.19	Deciduous
0.17	1.08	Deciduous
0.22	1.19	Deciduous
-0.01	1.17	Deciduous
0.03	1.02	Deciduous
0.01	1.08	Deciduous
0.02	0.6	Deciduous
0.09	0.73	Deciduous
0.09	0.82	Deciduous
0.02	1.08	Deciduous
-0.23	1.13	Deciduous
0.13	1.1	Deciduous
-0.40	0.91	Deciduous
-0.32	0.98	Deciduous
-0.25	1.03	Deciduous
-0.05	1.33	Deciduous
0.01	1.2	Deciduous
0.05	1.1	Deciduous
0.22	1.12	Deciduous
0.37	1.29	Deciduous
0.52	1.13	Deciduous
-0.21	1.15	Deciduous
-0.23	1.16	Deciduous
-0.19	1.15	Deciduous
0.26	1.46	Deciduous
0.06	1.6	Deciduous
0.45	1.24	Deciduous
-0.21	1.5	Deciduous
-0.03	1.38	Deciduous
-0.30	1.58	Deciduous
0.14	1.08	Deciduous
-0.06	1.12	Deciduous
-0.01	0.98	Deciduous
-0.18	0.98	Deciduous
-0.34	0.96	Deciduous
-0.02	0.99	Deciduous
-0.29	1.01	Deciduous
-0.27	0.94	Deciduous
-0.12	1.07	Deciduous
0.35	1.24	Deciduous
0.32	1.25	Deciduous
0.58	1.25	Deciduous
-0.20	1.4	Deciduous
0.21	1.45	Deciduous
-0.03	1.24	Deciduous
0.08	1.15	Deciduous
0.12	1.15	Deciduous
0.19	1.15	Deciduous
-0.16	1.32	Deciduous
-0.24	1.28	Deciduous
-0.20	1.23	Deciduous
0.01	0.97	Deciduous
-0.10	1.14	Deciduous
-0.16	1.11	Deciduous
0.33	1.02	Deciduous
0.34	1.01	Deciduous
0.32	1.03	Deciduous
0.02	1.13	Deciduous
0.05	1.04	Deciduous
-0.04	0.93	Deciduous
-0.05	1.06	Deciduous
-0.10	1.22	Deciduous
0.04	0.88	Deciduous
0.13	1.1	Deciduous
0.12	1.09	Deciduous
0.11	1.08	Deciduous
-0.21	1.04	Deciduous
-0.02	0.92	Deciduous
-0.13	1.13	Deciduous
0.03	1.09	Deciduous
-0.01	1.06	Deciduous
0.05	1.07	Deciduous
0.80	1.35	Deciduous
0.73	1.27	Deciduous
0.70	1.31	Deciduous
-0.01	1.18	Deciduous
-0.09	1.14	Deciduous
0.22	0.89	Deciduous
-0.01	1.21	Deciduous
-0.06	1.17	Deciduous
0.09	1.19	Deciduous
-0.04	1.39	Deciduous
0.08	1.24	Deciduous
-0.14	1.31	Deciduous
0.34	0.97	Deciduous
0.18	0.92	Deciduous
-0.09	0.94	Deciduous
0.03	1.04	Deciduous
-0.38	1.07	Deciduous
-0.37	1.18	Deciduous
-0.01	0.69	Deciduous
-0.04	0.69	Deciduous
-0.07	0.69	Deciduous
