# Supplementary material for: Leaf nutrient resorption of two life-form tree species in urban gardens and their response to soil nutrient availability
Source: PeerJ. 2023 Jul 19;11:e15738. doi: 10.7717/peerj.15738 (PMC10362843; doi:10.7717/peerj.15738)
Supplement: Supplemental Information 3 [file peerj-11-15738-s003.zip › Data and code/Correlation figure/NP.NRE.csv]

N/P	NRE	D
-0.22	-0.48	aEvergreen
-0.18	-0.42	aEvergreen
-0.20	-0.27	aEvergreen
-0.13	-0.56	aEvergreen
-0.11	-0.41	aEvergreen
-0.12	-0.74	aEvergreen
0.10	-0.34	aEvergreen
0.25	-0.29	aEvergreen
0.18	-0.34	aEvergreen
0.14	-0.24	aEvergreen
0.16	-0.39	aEvergreen
0.26	-0.31	aEvergreen
-0.03	-0.25	aEvergreen
0.13	-0.21	aEvergreen
0.12	-0.23	aEvergreen
-0.11	-0.29	aEvergreen
0.08	-0.13	aEvergreen
-0.01	-0.28	aEvergreen
0.14	-0.39	Deciduous
0.18	-0.32	Deciduous
-0.02	-0.33	Deciduous
-0.02	-0.17	Deciduous
0.02	-0.41	Deciduous
0.00	-0.27	Deciduous
0.05	-0.28	Deciduous
-0.40	-0.25	Deciduous
-0.13	-0.2	Deciduous
0.18	-0.18	Deciduous
0.17	-0.24	Deciduous
0.22	-0.18	Deciduous
-0.01	-0.19	Deciduous
0.03	-0.35	Deciduous
0.01	-0.23	Deciduous
0.02	-0.36	Deciduous
0.09	-0.29	Deciduous
0.09	-0.21	Deciduous
0.02	-0.24	Deciduous
-0.23	-0.22	Deciduous
0.13	-0.21	Deciduous
-0.40	-0.27	Deciduous
-0.32	-0.21	Deciduous
-0.25	-0.15	Deciduous
-0.05	-0.14	Deciduous
0.01	-0.19	Deciduous
0.05	-0.17	Deciduous
0.22	-0.38	Deciduous
0.37	-0.18	Deciduous
0.52	-0.2	Deciduous
-0.21	-0.26	Deciduous
-0.23	-0.25	Deciduous
-0.19	-0.25	Deciduous
0.26	-0.31	Deciduous
0.06	-0.17	Deciduous
0.45	-0.51	Deciduous
-0.21	-0.14	Deciduous
-0.03	-0.22	Deciduous
-0.30	-0.1	Deciduous
0.14	-0.25	Deciduous
-0.06	-0.14	Deciduous
-0.01	-0.19	Deciduous
-0.18	-0.17	Deciduous
-0.34	-0.16	Deciduous
-0.02	-0.16	Deciduous
-0.29	-0.31	Deciduous
-0.27	-0.42	Deciduous
-0.12	-0.25	Deciduous
0.35	-0.2	Deciduous
0.32	-0.26	Deciduous
0.58	-0.24	Deciduous
-0.20	-0.26	Deciduous
0.21	-0.21	Deciduous
-0.03	-0.25	Deciduous
0.08	-0.27	Deciduous
0.12	-0.18	Deciduous
0.19	-0.17	Deciduous
-0.16	-0.11	Deciduous
-0.24	-0.1	Deciduous
-0.20	-0.19	Deciduous
0.01	-0.52	Deciduous
-0.10	-0.18	Deciduous
-0.16	-0.21	Deciduous
0.33	-0.26	Deciduous
0.34	-0.36	Deciduous
0.32	-0.3	Deciduous
0.02	-0.22	Deciduous
0.05	-0.22	Deciduous
-0.04	-0.62	Deciduous
-0.05	-0.22	Deciduous
-0.10	-0.19	Deciduous
0.04	-0.77	Deciduous
0.13	-0.12	Deciduous
0.12	-0.1	Deciduous
0.11	-0.14	Deciduous
-0.21	-0.36	Deciduous
-0.02	-0.3	Deciduous
-0.13	-0.16	Deciduous
0.03	-0.3	Deciduous
-0.01	-0.44	Deciduous
0.05	-0.21	Deciduous
0.80	-0.46	Deciduous
0.73	-0.15	Deciduous
0.70	-0.15	Deciduous
-0.01	-0.22	Deciduous
-0.09	-0.22	Deciduous
0.22	-0.52	Deciduous
-0.01	-0.2	Deciduous
-0.06	-0.22	Deciduous
0.09	-0.4	Deciduous
-0.04	-0.13	Deciduous
0.08	-0.22	Deciduous
-0.14	-0.18	Deciduous
0.34	-0.3	Deciduous
0.18	-0.34	Deciduous
-0.09	-0.33	Deciduous
0.03	-0.26	Deciduous
-0.38	-0.22	Deciduous
-0.37	-0.08	Deciduous
-0.01	-0.26	Deciduous
-0.04	-0.25	Deciduous
-0.07	-0.25	Deciduous
