# Supplementary material for: Leaf nutrient resorption of two life-form tree species in urban gardens and their response to soil nutrient availability
Source: PeerJ. 2023 Jul 19;11:e15738. doi: 10.7717/peerj.15738 (PMC10362843; doi:10.7717/peerj.15738)
Supplement: Supplemental Information 3 [file peerj-11-15738-s003.zip › Data and code/Correlation figure/NP.SN.csv]

N/P	SN	D
-0.22	0.41	aEvergreen
-0.18	0.49	aEvergreen
-0.20	0.45	aEvergreen
-0.13	0.48	aEvergreen
-0.11	0.47	aEvergreen
-0.12	0.48	aEvergreen
0.10	0.49	aEvergreen
0.25	0.47	aEvergreen
0.18	0.5	aEvergreen
0.14	0.53	aEvergreen
0.16	0.55	aEvergreen
0.26	0.6	aEvergreen
-0.03	0.57	aEvergreen
0.13	0.49	aEvergreen
0.12	0.52	aEvergreen
-0.11	0.57	aEvergreen
0.08	0.33	aEvergreen
-0.01	0.55	aEvergreen
0.14	0.98	Deciduous
0.18	1.01	Deciduous
-0.02	1.13	Deciduous
-0.02	0.96	Deciduous
0.02	1.04	Deciduous
0.00	1.03	Deciduous
0.05	0.7	Deciduous
-0.40	0.72	Deciduous
-0.13	0.62	Deciduous
0.18	0.72	Deciduous
0.17	0.71	Deciduous
0.22	0.73	Deciduous
-0.01	0.73	Deciduous
0.03	0.77	Deciduous
0.01	0.69	Deciduous
0.02	0.35	Deciduous
0.09	0.41	Deciduous
0.09	0.4	Deciduous
0.02	0.71	Deciduous
-0.23	0.73	Deciduous
0.13	0.69	Deciduous
-0.40	0.58	Deciduous
-0.32	0.56	Deciduous
-0.25	0.49	Deciduous
-0.05	0.75	Deciduous
0.01	0.75	Deciduous
0.05	0.61	Deciduous
0.22	0.88	Deciduous
0.37	0.82	Deciduous
0.52	0.7	Deciduous
-0.21	0.8	Deciduous
-0.23	0.8	Deciduous
-0.19	0.79	Deciduous
0.26	1.16	Deciduous
0.06	1.11	Deciduous
0.45	1.08	Deciduous
-0.21	0.93	Deciduous
-0.03	0.98	Deciduous
-0.30	0.88	Deciduous
0.14	0.72	Deciduous
-0.06	0.56	Deciduous
-0.01	0.53	Deciduous
-0.18	0.49	Deciduous
-0.34	0.46	Deciduous
-0.02	0.48	Deciduous
-0.29	0.72	Deciduous
-0.27	0.74	Deciduous
-0.12	0.7	Deciduous
0.35	0.82	Deciduous
0.32	0.9	Deciduous
0.58	0.88	Deciduous
-0.20	1.05	Deciduous
0.21	1.03	Deciduous
-0.03	0.89	Deciduous
0.08	0.82	Deciduous
0.12	0.68	Deciduous
0.19	0.66	Deciduous
-0.16	0.66	Deciduous
-0.24	0.6	Deciduous
-0.20	0.77	Deciduous
0.01	0.82	Deciduous
-0.10	0.68	Deciduous
-0.16	0.69	Deciduous
0.33	0.67	Deciduous
0.34	0.77	Deciduous
0.32	0.72	Deciduous
0.02	0.73	Deciduous
0.05	0.64	Deciduous
-0.04	0.81	Deciduous
-0.05	0.65	Deciduous
-0.10	0.77	Deciduous
0.04	0.8	Deciduous
0.13	0.47	Deciduous
0.12	0.4	Deciduous
0.11	0.53	Deciduous
-0.21	0.79	Deciduous
-0.02	0.62	Deciduous
-0.13	0.62	Deciduous
0.03	0.78	Deciduous
-0.01	0.86	Deciduous
0.05	0.65	Deciduous
0.80	1.16	Deciduous
0.73	0.74	Deciduous
0.70	0.79	Deciduous
-0.01	0.79	Deciduous
-0.09	0.73	Deciduous
0.22	0.73	Deciduous
-0.01	0.78	Deciduous
-0.06	0.77	Deciduous
0.09	0.97	Deciduous
-0.04	0.82	Deciduous
0.08	0.85	Deciduous
-0.14	0.84	Deciduous
0.34	0.67	Deciduous
0.18	0.66	Deciduous
-0.09	0.67	Deciduous
0.03	0.7	Deciduous
-0.38	0.68	Deciduous
-0.37	0.39	Deciduous
-0.01	0.34	Deciduous
-0.04	0.33	Deciduous
-0.07	0.32	Deciduous
