# Supplementary material for: Leaf nutrient resorption of two life-form tree species in urban gardens and their response to soil nutrient availability
Source: PeerJ. 2023 Jul 19;11:e15738. doi: 10.7717/peerj.15738 (PMC10362843; doi:10.7717/peerj.15738)
Supplement: Supplemental Information 3 [file peerj-11-15738-s003.zip › Data and code/Correlation figure/NRE.PRE.csv]

NRE	PRE	D
33.09533771	29.03116553	aEvergreen
38.01224267	27.28722424	aEvergreen
53.87425299	38.34936182	aEvergreen
27.48580835	29.87915271	aEvergreen
39.30498073	32.65375506	aEvergreen
18.1649143	37.46485002	aEvergreen
45.54903618	35.05022506	aEvergreen
51.45233725	61.65739343	aEvergreen
45.69920778	22.6366811	aEvergreen
56.98648511	18.72157257	aEvergreen
41.17228697	10.74182217	aEvergreen
48.58357232	12.68816582	aEvergreen
55.94008494	49.48299373	aEvergreen
62.02132478	37.95954544	aEvergreen
59.42988714	41.7541803	aEvergreen
51.41566363	57.96593634	aEvergreen
73.52612513	18.90929996	aEvergreen
51.95687316	32.2982244	aEvergreen
40.97919041	22.42583705	Deciduous
48.24240619	21.58000583	Deciduous
46.36068505	22.00006798	Deciduous
67.70809165	34.80217541	Deciduous
39.31935749	17.97422034	Deciduous
53.89998004	21.94703941	Deciduous
52.75014112	22.68159911	Deciduous
56.5742162	18.3190672	Deciduous
63.51415365	25.09364702	Deciduous
66.08266914	54.11220291	Deciduous
57.03699032	47.79752286	Deciduous
65.64101889	52.98688231	Deciduous
64.28943606	30.07061964	Deciduous
44.47877342	23.60303016	Deciduous
59.37345057	41.60407649	Deciduous
44.11712389	33.81583997	Deciduous
51.61149802	49.94421733	Deciduous
61.61532082	38.96882856	Deciduous
57.09520892	49.98838824	Deciduous
60.28609441	50.85382751	Deciduous
61.23100587	67.18871888	Deciduous
54.0660111	51.96067945	Deciduous
61.76236642	50.39883238	Deciduous
71.23209987	63.86566769	Deciduous
73.14285293	53.96061637	Deciduous
63.9513517	41.62375114	Deciduous
67.80766619	8.552430062	Deciduous
41.98094293	55.90368685	Deciduous
66.75092426	63.38422041	Deciduous
63.18212473	63.06510071	Deciduous
55.32951255	39.77282524	Deciduous
56.48533958	38.15636594	Deciduous
55.79772049	22.5200722	Deciduous
49.25717289	35.19402479	Deciduous
68.10370273	51.23641021	Deciduous
30.72249905	30.2558216	Deciduous
72.63822003	51.1800225	Deciduous
60.35198628	45.32028771	Deciduous
80.34102471	48.75977556	Deciduous
56.77302117	51.60971629	Deciduous
72.80008418	52.02513219	Deciduous
64.61755595	50.78374302	Deciduous
67.04564552	64.01061533	Deciduous
68.49583962	39.79305929	Deciduous
69.25276248	53.95716876	Deciduous
48.59527004	18.83263965	Deciduous
37.62190529	19.77917547	Deciduous
56.86577688	17.16152822	Deciduous
62.57660724	54.69323634	Deciduous
55.52274464	45.59970624	Deciduous
56.93349591	48.260833	Deciduous
55.53913077	60.77327232	Deciduous
62.26731191	50.58728488	Deciduous
55.99399896	37.80216662	Deciduous
53.61262925	38.51928508	Deciduous
65.6900681	22.53339596	Deciduous
67.34423692	19.7709494	Deciduous
77.9275884	66.52152045	Deciduous
79.09364752	41.77427422	Deciduous
65.10431368	36.34724795	Deciduous
30.01645675	11.96738685	Deciduous
65.56259655	25.9014168	Deciduous
61.33444797	15.03371498	Deciduous
55.06839385	45.25668272	Deciduous
43.29115997	62.14478089	Deciduous
50.65683389	55.79949529	Deciduous
60.21090007	44.28973423	Deciduous
60.74428094	44.00700233	Deciduous
23.95539206	44.1652677	Deciduous
60.65478823	52.55788934	Deciduous
64.19941967	22.70839255	Deciduous
16.80083455	8.25545176	Deciduous
76.409655	44.58921879	Deciduous
79.48816645	44.28341177	Deciduous
72.11093778	33.32248997	Deciduous
43.58131185	53.01672148	Deciduous
50.07159162	47.74317682	Deciduous
69.08102676	50.01897207	Deciduous
50.4018589	73.51675686	Deciduous
36.16389854	67.25936422	Deciduous
61.91912608	64.0477912	Deciduous
34.78037527	61.674111	Deciduous
70.5052514	67.06783073	Deciduous
70.01358661	51.91891143	Deciduous
59.72294138	47.83085408	Deciduous
60.89999763	57.68421615	Deciduous
30.07493094	32.71208644	Deciduous
63.24376969	66.46244427	Deciduous
60.21478164	45.76417717	Deciduous
40.03953666	3.870916314	Deciduous
73.54628535	44.17612504	Deciduous
59.75844505	61.6232778	Deciduous
66.61074511	52.5254971	Deciduous
49.6268526	43.01580934	Deciduous
45.49254287	34.92485475	Deciduous
46.29309069	61.47572398	Deciduous
54.37735702	69.63444996	Deciduous
59.74695485	70.55943754	Deciduous
83.4828801	68.1422383	Deciduous
54.81952751	13.58553308	Deciduous
55.71349648	12.66036289	Deciduous
56.60746545	10.95552007	Deciduous
