# Supplementary material for: Leaf nutrient resorption of two life-form tree species in urban gardens and their response to soil nutrient availability
Source: PeerJ. 2023 Jul 19;11:e15738. doi: 10.7717/peerj.15738 (PMC10362843; doi:10.7717/peerj.15738)
Supplement: Supplemental Information 3 [file peerj-11-15738-s003.zip › Data and code/Correlation figure/SoilP.PRE.csv]

P	PRE	D
-0.06	-0.54	aEvergreen
-0.12	-0.56	aEvergreen
-0.09	-0.42	aEvergreen
-0.26	-0.52	aEvergreen
-0.27	-0.49	aEvergreen
-0.26	-0.43	aEvergreen
-0.23	-0.46	aEvergreen
-0.37	-0.21	aEvergreen
-0.31	-0.65	aEvergreen
-0.27	-0.73	aEvergreen
-0.34	-0.97	aEvergreen
-0.35	-0.90	aEvergreen
-0.07	-0.31	aEvergreen
-0.11	-0.42	aEvergreen
-0.15	-0.38	aEvergreen
-0.30	-0.24	aEvergreen
-0.36	-0.72	aEvergreen
-0.33	-0.49	aEvergreen
-0.34	-0.65	Deciduous
-0.30	-0.67	Deciduous
-0.14	-0.66	Deciduous
-0.32	-0.46	Deciduous
-0.25	-0.75	Deciduous
-0.28	-0.66	Deciduous
0.02	-0.64	Deciduous
0.07	-0.74	Deciduous
0.05	-0.60	Deciduous
-0.40	-0.27	Deciduous
-0.41	-0.32	Deciduous
-0.45	-0.28	Deciduous
-0.26	-0.52	Deciduous
-0.38	-0.63	Deciduous
-0.41	-0.38	Deciduous
-0.32	-0.47	Deciduous
-0.41	-0.30	Deciduous
-0.36	-0.41	Deciduous
-0.30	-0.30	Deciduous
-0.21	-0.29	Deciduous
-0.39	-0.17	Deciduous
-0.36	-0.28	Deciduous
-0.38	-0.30	Deciduous
-0.37	-0.19	Deciduous
-0.28	-0.27	Deciduous
-0.24	-0.38	Deciduous
-0.33	-1.07	Deciduous
-0.17	-0.25	Deciduous
-0.35	-0.20	Deciduous
-0.45	-0.20	Deciduous
-0.26	-0.40	Deciduous
-0.26	-0.42	Deciduous
-0.26	-0.65	Deciduous
-0.25	-0.45	Deciduous
-0.17	-0.29	Deciduous
-0.35	-0.52	Deciduous
-0.19	-0.29	Deciduous
-0.33	-0.34	Deciduous
-0.15	-0.31	Deciduous
-0.42	-0.29	Deciduous
-0.24	-0.28	Deciduous
-0.31	-0.29	Deciduous
-0.15	-0.19	Deciduous
-0.07	-0.40	Deciduous
-0.24	-0.27	Deciduous
-0.19	-0.73	Deciduous
-0.32	-0.70	Deciduous
-0.27	-0.77	Deciduous
-0.22	-0.26	Deciduous
-0.30	-0.34	Deciduous
-0.37	-0.32	Deciduous
-0.07	-0.22	Deciduous
-0.42	-0.30	Deciduous
-0.21	-0.42	Deciduous
-0.26	-0.41	Deciduous
-0.29	-0.65	Deciduous
-0.35	-0.70	Deciduous
-0.29	-0.18	Deciduous
-0.22	-0.38	Deciduous
-0.29	-0.44	Deciduous
-0.17	-0.92	Deciduous
-0.24	-0.59	Deciduous
-0.33	-0.82	Deciduous
-0.28	-0.34	Deciduous
-0.29	-0.21	Deciduous
-0.26	-0.25	Deciduous
-0.30	-0.35	Deciduous
-0.25	-0.36	Deciduous
-0.20	-0.35	Deciduous
-0.17	-0.28	Deciduous
-0.21	-0.64	Deciduous
-0.19	-1.08	Deciduous
-0.38	-0.35	Deciduous
-0.36	-0.35	Deciduous
-0.34	-0.48	Deciduous
-0.26	-0.28	Deciduous
-0.39	-0.32	Deciduous
-0.32	-0.30	Deciduous
-0.33	-0.13	Deciduous
-0.32	-0.17	Deciduous
-0.32	-0.19	Deciduous
-0.77	-0.21	Deciduous
-0.82	-0.17	Deciduous
-0.72	-0.28	Deciduous
-0.20	-0.32	Deciduous
-0.04	-0.24	Deciduous
-0.38	-0.49	Deciduous
-0.29	-0.18	Deciduous
-0.37	-0.34	Deciduous
-0.29	-1.41	Deciduous
-0.34	-0.35	Deciduous
-0.36	-0.21	Deciduous
-0.35	-0.28	Deciduous
-0.44	-0.37	Deciduous
-0.34	-0.46	Deciduous
-0.39	-0.21	Deciduous
-0.34	-0.16	Deciduous
-0.14	-0.15	Deciduous
-0.39	-0.17	Deciduous
-0.28	-0.87	Deciduous
-0.28	-0.90	Deciduous
-0.28	-0.96	Deciduous
