# Supplementary material for: Leaf nutrient resorption of two life-form tree species in urban gardens and their response to soil nutrient availability
Source: PeerJ. 2023 Jul 19;11:e15738. doi: 10.7717/peerj.15738 (PMC10362843; doi:10.7717/peerj.15738)
Supplement: Supplemental Information 3 [file peerj-11-15738-s003.zip › Data and code/RDA/fcd.csv]

N	P	NH4-N	NO3-N	NO2-N	AP
0.636343431	0.460352212	17.3130548	12.34747807	0.14080697	8.158964515
0.754353489	0.496870264	10.26773294	33.89055252	0.288929045	7.599212948
0.69534846	0.724027038	12.02159643	10.09852529	0.181955788	5.83606861
0.462136084	0.47910279	16.26228897	12.23454396	0.136014	6.555202206
0.58385033	0.562009513	14.73881948	11.06645862	0.150177758	6.455523968
0.522993207	0.520556152	16.39936964	14.36630011	0.14194165	7.03408281
1.176905887	1.057910681	11.77072287	11.68611447	0.074984502	5.510633016
0.468373029	1.16951263	10.34642617	9.397388299	0.06047018	5.24016703
0.822639458	1.113711655	11.24916832	9.965789715	0.07348466	7.940169573
0.599504993	0.400575101	7.590433399	10.41878581	0.081875303	6.599792639
0.569330823	0.386887819	7.893836498	10.21403988	0.111106113	8.284552892
0.595375541	0.358308509	11.73694889	9.940126538	0.051213138	6.234265566
0.540670185	0.548923731	15.87035529	15.60722073	0.228030508	6.968485336
0.449870967	0.415961534	13.20619114	27.75217374	0.203378194	9.428711812
0.397985351	0.393125325	12.5244836	10.66831708	0.130132431	5.742450754
0.502555037	0.478917584	13.59247724	9.240841071	0.163947294	12.04530223
0.478221192	0.385838206	11.9671003	13.90248895	0.090505	7.280308207
0.526888881	0.432377895	13.88377905	12.38907337	0.160357021	5.788608988
0.533290434	0.504348248	12.72298304	9.898368319	0.127482852	5.4845499
0.365013054	0.615519881	9.951188167	9.977452556	0.106688587	6.238139073
0.55088574	0.405906036	11.46881135	9.523969293	0.139444001	6.413267851
0.174434295	0.434475109	13.41850122	9.337245425	0.102588944	5.331882878
0.202291338	0.419063792	12.99886028	9.299544096	0.106032211	5.314832608
0.240480467	0.42676945	7.212336262	9.455380241	0.079149084	5.412583876
0.467889777	0.522233576	5.974070032	10.48017343	0.154492083	7.195542852
0.582933795	0.573375642	13.63875667	23.52296352	0.166164922	8.81557552
0.525411786	0.471091509	12.69183238	11.56323711	0.210279038	7.392605146
1.124641682	0.675258517	15.18251475	29.76521095	0.140120744	6.774486828
1.062248236	0.449763849	14.20073374	13.713878	0.121498806	6.070454677
1.187035129	0.356132507	12.66878565	11.66097363	0.23271141	7.085792359
0.338094667	0.544609681	17.48412887	9.915346503	0.136274503	5.279015303
0.323808953	0.544609681	13.24812849	9.988015691	0.164012002	5.118527043
0.352380382	0.544609681	14.73380407	9.781208833	0.198033185	5.237616527
1.02321094	0.560091197	14.8991514	49.27416166	0.186215403	12.46967369
0.776489349	0.670395613	13.50938161	41.3239797	0.182080617	13.53548805
1.269932531	0.449786782	16.58838304	41.60878499	0.252796859	10.545423
0.394738937	0.643835871	7.726525664	14.34415261	0.101494134	5.205064996
0.441349887	0.46777481	8.342881997	15.07257501	0.153945554	5.456940397
0.348127988	0.699896932	7.520179152	14.26402966	0.134419625	5.334541694
0.529530957	0.384377241	13.35669994	11.58906062	0.080061176	7.260825237
0.508067033	0.579561383	16.34346048	9.594660997	0.146435201	5.808329709
0.48660311	0.492439434	11.95032954	10.51149805	0.182535953	7.243060613
0.462128077	0.706500848	13.40912779	8.979816635	0.103603639	5.864517689
0.38120392	0.841764271	12.4216334	8.922958175	0.065591667	4.643021723
0.543052233	0.571237425	11.5090394	9.467181762	0.114050577	5.171830455
0.329978069	0.644113749	13.25835148	10.77778578	0.123938601	5.505323939
0.253289753	0.474262834	7.128944993	9.196363489	0.062020157	5.217295949
0.406666384	0.535137892	9.967662096	9.600936969	0.124507962	4.982580074
1.343081877	0.604312181	8.566607555	19.03058728	0.148341179	12.12133965
1.057733411	0.502594113	15.59902191	33.1203111	0.146123019	8.144040712
1.628430344	0.426788419	14.06378833	17.20476627	0.15055934	8.159654045
0.537911455	0.852049679	7.544784546	9.799224933	0.07464842	8.102468284
0.609643445	0.378628895	10.06797234	19.22409972	0.11710533	7.542748396
0.57377745	0.615339287	11.38125221	9.849440257	0.11866712	5.599079804
0.660554951	0.545149773	8.965758681	11.80338542	0.124322424	6.429252704
0.680241187	0.512385324	7.611012459	15.1313134	0.088852121	4.901466457
0.685540395	0.44632943	13.43518535	19.62609549	0.087634939	5.928368568
0.361533903	0.518367112	16.5640529	9.433936278	0.205440391	5.385474038
0.341175284	0.598433733	15.47094742	9.160890182	0.091151573	5.849007912
0.318327943	0.509128064	12.60217508	10.96556862	0.112060877	6.479280007
0.695663123	0.673330426	7.415132721	10.00653625	0.347231991	6.604935129
0.456691399	0.576719791	9.128473004	12.61115074	0.198199271	6.235110203
0.319473531	0.465620473	10.16534567	18.17224304	0.179748653	5.695183237
1.124226224	0.527285367	10.21281242	10.41282177	0.174636238	9.21155707
1.10994051	0.507285367	10.41188637	10.72551092	0.145640885	9.871822993
1.138511938	0.547285367	10.99578659	11.28607551	0.222752111	9.229131341
0.524619647	0.499385372	14.1064767	12.45724956	0.121312359	8.644509474
0.625214023	0.563367099	10.51266392	14.93514975	0.079970905	8.606344541
0.574916835	0.637177795	10.59463223	10.0772508	0.149322528	7.237447619
0.600654426	0.674885392	10.84296465	9.111053745	0.143179589	9.150925676
0.496508252	0.622336298	9.14065063	9.729591409	0.081894247	7.34772265
0.7048006	0.648610845	9.26162223	10.08113583	0.066797812	6.228101532
0.556841238	0.415587078	8.905747334	14.00198738	0.101494485	8.499132236
0.571126952	0.435587078	9.150897861	13.81729484	0.14738791	7.808424838
0.585412666	0.455587078	9.37525034	13.49511464	0.170176984	7.784480453
0.342532134	0.552576244	11.28356194	18.56800079	0.107128735	6.855409066
0.393949378	0.412041932	8.115713636	9.440025489	0.150555428	7.239875396
0.355395504	0.482309088	11.6483887	9.435391227	0.135703282	6.871979622
0.50318955	0.472739831	13.2179296	9.701563517	0.079676416	7.219717701
0.470666204	0.482582584	9.892984629	12.80008674	0.099545397	5.868468086
0.535712895	0.477661207	8.728769422	9.466927052	0.131831725	6.320155323
1.081282695	0.169628963	14.09151793	32.83293406	0.216387051	8.960821827
0.808146908	0.149628963	10.96611063	10.34614166	0.1259087	9.262122909
0.944714802	0.189628963	12.06571778	10.62632362	0.221198046	8.597904245
0.611688225	0.624142736	14.26679699	10.83979567	0.176203748	8.437817836
0.753239876	0.919039339	11.11768365	19.39749837	0.087148066	10.7270662
0.68246405	0.415434971	12.81924478	9.08167541	0.125983652	4.773535927
0.499478508	0.507627502	6.109776298	9.959191283	0.202670259	7.896614305
0.368858363	0.427187443	9.318150282	9.77231284	0.194200059	7.19374152
0.630098652	0.510352194	9.50113833	23.72882525	0.180206321	9.227071905
0.424847574	0.461310506	11.14739219	25.7418855	0.210684488	7.587085048
0.528312652	0.435336977	9.118702412	10.06119728	0.191225136	5.59095641
0.321382497	0.448323742	11.58775051	19.25792436	0.138775147	6.599090099
0.791981305	0.360831939	17.13025252	11.85082237	0.195961998	11.05533401
0.691967195	0.460160837	9.952245752	26.72080676	0.139573493	8.522141973
0.329923303	0.410496388	11.92154845	9.239689906	0.124872799	4.55857267
0.488115861	0.456858307	15.0002718	8.908420404	0.108485669	6.776479467
0.306096779	0.732615262	10.01962701	11.54058536	0.129345016	7.075745662
0.173910196	0.40918462	6.475104094	8.866065542	0.099378691	7.098548412
0.504738745	0.521138281	7.317672769	6.479277953	0.295573721	8.3091712
0.472559652	0.521138281	7.194403807	6.509277953	0.128132921	8.101449696
0.440380559	0.521138281	7.194403807	6.539277953	0.128132921	8.007926941
