# Supplementary material for: Leaf nutrient resorption of two life-form tree species in urban gardens and their response to soil nutrient availability
Source: PeerJ. 2023 Jul 19;11:e15738. doi: 10.7717/peerj.15738 (PMC10362843; doi:10.7717/peerj.15738)
Supplement: Supplemental Information 3 [file peerj-11-15738-s003.zip › Data and code/RDA/fce.csv]

N	P	NH4-N	NO3-N	NO2-N	AP
0.522031529	0.8720752	13.32134962	10.51896493	0.170343303	5.554388364
0.494229041	0.75625217	14.2030708	9.554045399	0.063845628	6.48007946
0.508130285	0.814163685	12.17434645	9.300569296	0.110794734	5.887721697
0.416221789	0.555846542	16.67924166	21.57126983	0.147728282	7.819177723
0.416701691	0.538381219	15.63657522	24.45457975	0.092519885	12.31877526
0.41646174	0.547113881	10.96247117	19.28001702	0.113814414	7.834254384
0.743372412	0.586479932	12.03310251	10.27776639	0.05958582	9.175724785
0.761790105	0.427361459	12.74586439	9.370834827	0.077951956	6.748243769
0.752581259	0.491551295	11.98631088	9.462921818	0.107338076	5.086371501
0.744503843	0.540788338	14.43647861	33.94184748	0.249485042	8.107139667
0.663337892	0.454605743	11.75086101	10.36207954	0.161663007	7.616911928
0.825669794	0.448885128	11.07168754	14.28406	0.221481783	6.894575775
0.797259098	0.859423041	14.58322159	33.19153786	0.211352141	8.590229289
1.056206652	0.781286001	12.98303882	10.17872214	0.124537703	8.98332533
0.926732875	0.703148961	10.26966969	9.325652719	0.188537308	7.874710329
0.382069463	0.495607108	9.384398063	13.94795497	0.106482999	6.551772753
0.521253049	0.437572226	11.73415621	9.125649134	0.192886448	5.553259055
0.451661256	0.464977697	8.179069161	8.992572029	0.221427085	5.91893057
