# Supplementary material for: Leaf nutrient resorption of two life-form tree species in urban gardens and their response to soil nutrient availability
Source: PeerJ. 2023 Jul 19;11:e15738. doi: 10.7717/peerj.15738 (PMC10362843; doi:10.7717/peerj.15738)
Supplement: Supplemental Information 3 [file peerj-11-15738-s003.zip › Data and code/RDA/spdNP.csv]

GN	GP	SN	SP
16.36682447	2.695499261	9.659832306	2.091010989
19.85566902	2.732120037	10.27681652	2.142528374
25.09572856	2.713809649	13.46117688	2.116769682
28.45799764	2.911827405	9.189630516	1.898448124
18.13716761	2.516218106	11.00574984	2.063947519
23.12899017	2.511770964	10.66246909	1.9605116
10.50349776	2.831308842	4.962887869	2.189122721
12.12815475	2.638053894	5.266746263	2.154787028
11.31582626	2.65069739	4.128674982	1.985540743
15.43116538	2.592951059	5.233839417	1.189848121
11.9790748	2.324450811	5.146571064	1.213420903
15.61021709	2.555955807	5.363511543	1.201634512
14.8996617	2.627526601	5.320753219	1.837413071
10.56545671	2.373102109	5.866071158	1.812978102
12.01438999	2.566913366	4.881032089	1.498972766
4.022234201	2.274092992	2.247740156	1.505089345
5.309759974	4.118819873	2.56931331	2.061707524
6.597285748	3.860272964	2.532346969	2.35596981
11.98905945	2.484034379	5.143880909	1.24230563
13.47539457	2.697363695	5.351605476	1.325651014
12.73222701	3.913222154	4.936156342	1.283978322
8.212919235	3.213787317	3.77252141	1.543881591
9.496701876	2.919953426	3.631314066	1.448330993
10.78048452	3.956987619	3.101319019	1.429831056
21.17361959	2.961521864	5.686630154	1.363466412
15.687054	2.383378983	5.654970924	1.391327246
12.54527187	1.776562373	4.038615799	1.624623118
13.20063972	2.690705668	7.658886696	1.186501997
19.66976738	2.909255616	6.540015854	1.065246624
13.63620281	2.47215572	5.020560143	0.913088226
14.23763879	2.869751374	6.36002265	1.728370175
14.43763879	3.069751374	6.282489492	1.898445806
14.03763879	2.669751374	6.204956335	2.068521437
28.64946429	2.976816535	14.53754813	1.929154986
40.04313405	3.701356252	12.77227708	1.804914179
17.25579453	2.252276818	11.95438322	1.570831962
31.28495789	3.796147537	8.560121342	1.853278374
24.11140696	3.596147537	9.559693939	1.966363127
38.45850881	3.396147537	7.560548744	1.74019362
12.01736164	3.024157127	5.194742372	1.463398213
13.25941722	2.44465065	3.606550321	1.172817918
9.473871867	2.937828461	3.352087413	1.445889205
9.483747005	2.919339617	3.125307606	1.050652365
9.181482315	2.314270814	2.892548914	1.393351657
9.786011696	3.52440842	3.00892826	1.622737421
10.24599409	2.534110626	5.266925594	2.056870703
8.80691433	2.315282901	5.493585361	1.857339034
11.68507385	2.723858039	5.040265827	2.256402373
17.51128515	4.162603537	6.553317018	1.885940947
17.8256429	3.357465823	7.928356714	1.826471271
17.66846402	3.76003468	7.609189783	1.945410622
25.04775429	4.809806665	11.13644928	1.886729762
28.33554904	3.880960067	10.69176434	1.917687742
17.47842153	4.101722558	7.691554359	2.551182563
14.11961333	2.946275155	6.549717384	1.811391029
14.01836363	2.110973517	4.809691017	1.635299496
14.06898848	2.5382785	4.594335546	2.036436742
20.91734505	4.568362077	4.616962494	1.529418164
18.90565554	2.381513119	3.952482986	1.386653298
16.89396604	2.504381577	5.895265396	1.594107796
9.409187317	2.401688544	6.584882675	2.114269185
13.87732855	1.779343692	4.778991623	1.318468466
12.80361652	1.786041923	4.950589008	1.517533471
10.52059428	3.102022648	4.727071986	1.6981501
10.32059428	3.302022648	5.8526893	1.249987908
10.72059428	2.902022648	5.289880643	1.282708657
13.57110151	3.413267374	5.399819141	1.901540326
10.99962616	2.684336503	4.317982343	1.503040476
8.428150813	3.048801939	6.409154242	1.702290401
11.37880802	3.753659948	4.477016113	1.780815506
16.53285535	2.679675023	5.91885816	2.071163899
7.568057537	2.247716244	6.296560712	2.062157114
12.50444145	3.267591667	2.949840879	1.81059807
12.30444145	3.067591667	2.52386655	1.709157418
12.10444145	2.867591667	3.375815208	1.912038722
10.87274766	2.14700826	6.134261595	1.008734871
8.282894929	2.828107119	4.135517606	1.477878936
13.46260039	2.487557689	4.162497812	1.243306903
12.22465865	3.983154217	6.063203445	1.054868416
11.3867979	2.44765226	7.268887863	0.801376912
11.62419478	2.906818787	4.426594959	1.04506556
22.2579085	3.172604322	14.5165244	1.215928811
18.68499247	3.946988424	5.511091557	1.299828909
20.47145049	3.559796373	6.13865377	1.711588847
15.2902209	2.418807507	6.158451233	1.261871218
13.77384981	2.298890591	5.3855756	0.972793573
7.725700219	2.36561958	5.402201214	1.591776058
16.38770739	4.365442594	6.023503471	1.464062743
14.81124433	3.322597106	5.892685898	1.80203788
15.59947586	2.023703535	9.353518005	1.945367665
24.78479958	3.592465639	6.556500156	2.005453526
17.40546799	3.578923305	7.004230965	1.373473454
20.59987259	3.606007973	6.878143967	1.71193436
9.231889407	2.332917253	4.650393259	1.329394016
8.38449955	1.92700398	4.570177498	1.254000639
8.808194478	3.059388479	4.73060902	1.178607262
10.91297658	4.279006163	4.978788345	1.299343758
11.80922095	4.030129274	4.753571041	1.186492726
14.97741477	4.259959698	2.473837555	1.357127809
4.857211749	1.719988028	2.194511218	1.486318486
4.857211749	1.65688334	2.151089252	1.447115897
4.857211749	1.593778652	2.107667286	1.419171912
