# Supplementary material for: Leaf nutrient resorption of two life-form tree species in urban gardens and their response to soil nutrient availability
Source: PeerJ. 2023 Jul 19;11:e15738. doi: 10.7717/peerj.15738 (PMC10362843; doi:10.7717/peerj.15738)
Supplement: Supplemental Information 3 [file peerj-11-15738-s003.zip › Data and code/RDA/spdRE.csv]

NRE	PRE
0.409791904	0.224258371
0.482424062	0.215800058
0.46360685	0.22000068
0.677080917	0.348021754
0.393193575	0.179742203
0.5389998	0.219470394
0.527501411	0.226815991
0.565742162	0.183190672
0.635141536	0.25093647
0.660826691	0.541122029
0.570369903	0.477975229
0.656410189	0.529868823
0.642894361	0.300706196
0.444787734	0.236030302
0.593734506	0.416040765
0.441171239	0.3381584
0.51611498	0.499442173
0.616153208	0.389688286
0.570952089	0.499883882
0.602860944	0.508538275
0.612310059	0.671887189
0.540660111	0.519606794
0.617623664	0.503988324
0.712320999	0.638656677
0.731428529	0.539606164
0.639513517	0.416237511
0.678076662	0.085524301
0.419809429	0.559036868
0.667509243	0.633842204
0.631821247	0.630651007
0.553295125	0.397728252
0.564853396	0.381563659
0.557977205	0.225200722
0.492571729	0.351940248
0.681037027	0.512364102
0.307224991	0.302558216
0.7263822	0.511800225
0.603519863	0.453202877
0.803410247	0.487597756
0.567730212	0.516097163
0.728000842	0.520251322
0.646175559	0.50783743
0.670456455	0.640106153
0.684958396	0.397930593
0.692527625	0.539571688
0.4859527	0.188326397
0.376219053	0.197791755
0.568657769	0.171615282
0.625766072	0.546932363
0.555227446	0.455997062
0.569334959	0.48260833
0.555391308	0.607732723
0.622673119	0.505872849
0.55993999	0.378021666
0.536126292	0.385192851
0.656900681	0.22533396
0.673442369	0.197709494
0.779275884	0.665215205
0.790936475	0.417742742
0.651043137	0.36347248
0.300164568	0.119673868
0.655625965	0.259014168
0.61334448	0.15033715
0.550683939	0.452566827
0.4329116	0.621447809
0.506568339	0.557994953
0.602109001	0.442897342
0.607442809	0.440070023
0.239553921	0.441652677
0.606547882	0.525578893
0.641994197	0.227083926
0.168008345	0.082554518
0.76409655	0.445892188
0.794881664	0.442834118
0.721109378	0.3332249
0.435813119	0.530167215
0.500715916	0.477431768
0.690810268	0.500189721
0.504018589	0.735167569
0.361638985	0.672593642
0.619191261	0.640477912
0.347803753	0.61674111
0.705052514	0.670678307
0.700135866	0.519189114
0.597229414	0.478308541
0.608999976	0.576842161
0.300749309	0.327120864
0.632437697	0.664624443
0.602147816	0.457641772
0.400395367	0.038709163
0.735462853	0.44176125
0.59758445	0.616232778
0.666107451	0.525254971
0.496268526	0.430158093
0.454925429	0.349248547
0.462930907	0.61475724
0.54377357	0.6963445
0.597469548	0.705594375
0.834828801	0.681422383
0.548195275	0.135855331
0.557134965	0.126603629
0.566074654	0.109555201
