# Supplementary material for: Leaf nutrient resorption of two life-form tree species in urban gardens and their response to soil nutrient availability
Source: PeerJ. 2023 Jul 19;11:e15738. doi: 10.7717/peerj.15738 (PMC10362843; doi:10.7717/peerj.15738)
Supplement: Supplemental Information 3 [file peerj-11-15738-s003.zip › Data and code/RDA/speRE.csv]

NRE	PRE
0.330953377	0.290311655
0.380122427	0.272872242
0.53874253	0.383493618
0.274858083	0.298791527
0.393049807	0.326537551
0.181649143	0.3746485
0.455490362	0.350502251
0.514523373	0.616573934
0.456992078	0.226366811
0.569864851	0.187215726
0.41172287	0.107418222
0.485835723	0.126881658
0.559400849	0.494829937
0.620213248	0.379595454
0.594298871	0.417541803
0.514156636	0.579659363
0.735261251	0.189093
0.519568732	0.322982244
