# Supplementary material for: Leaf nutrient resorption of two life-form tree species in urban gardens and their response to soil nutrient availability
Source: PeerJ. 2023 Jul 19;11:e15738. doi: 10.7717/peerj.15738 (PMC10362843; doi:10.7717/peerj.15738)
Supplement: Supplemental Information 3 [file peerj-11-15738-s003.zip › Data and code/Box plot/box plot.R]

library(tidyverse)
library(rstatix)
library(ggpubr)
library(ggtext)
data=read.csv(file.choose(),header = T)
RA2P <- data %>% 
  group_by(Var) %>% 
  wilcox_test(formula = RE ~ Type) %>% 
  add_significance(p.col = 'p',cutpoints = c(0,0.001,0.01,0.05,1),symbols = c('***','**','*','ns')) %>% 
  add_xy_position(x='Var')
RA2P1 <- data %>% 
  wilcox_test(formula = RE ~ Var) %>% 
  add_significance(p.col = 'p',cutpoints = c(0,0.001,0.01,0.05,1),symbols = c('***','**','*','ns')) %>% 
  add_xy_position()
p=ggplot()+
  geom_boxplot(data = data,mapping = aes(x=Var,y=RE,fill=Type),width=0.8)+
  scale_fill_manual(values = c('dodgerblue4','#CC3300'))+
  stat_pvalue_manual(RA2P,label = '{p.signif}',tip.length = 0.01, face = "bold",size=8)+
  stat_pvalue_manual(RA2P1,label = '{p.signif}',tip.length = 0.02,y.position = RA2P1$y.position+8,size=8)+
  labs(x='',y='RE (%)')+
  guides(fill=guide_legend(title = '',size =10, face = "bold", family = "serif"))+
  theme(axis.text = element_text(color = 'black'),
        plot.caption = element_markdown(face = 'bold',size = 30))+
  theme_bw()+theme(panel.grid=element_blank())+ theme(axis.title = element_text(family = "serif", size = 24, face = "bold"), 
                                                      axis.text = element_text(family = "serif",size = 24, face = "bold", colour = "gray0"), 
                                                      plot.title = element_text(family = "serif", face = "bold"), 
                                                      legend.text = element_text(size = 20, face = "bold", family = "serif"),
                                                      legend.position = c(0.73,0.08),
                                                      legend.direction = 'horizontal')+ 
  theme(panel.border = element_rect(fill=NA,color="black", size=3, linetype="solid"))
p
