# Supplementary material for: Leaf nutrient resorption of two life-form tree species in urban gardens and their response to soil nutrient availability
Source: PeerJ. 2023 Jul 19;11:e15738. doi: 10.7717/peerj.15738 (PMC10362843; doi:10.7717/peerj.15738)
Supplement: Supplemental Information 3 [file peerj-11-15738-s003.zip › Data and code/Correlation/Correlation figure/NH4-N.Nsen.csv]

NH4N	Nsen	D
1.12	0.41	aEvergreen
1.15	0.49	aEvergreen
1.09	0.45	aEvergreen
1.22	0.48	aEvergreen
1.19	0.47	aEvergreen
1.04	0.48	aEvergreen
1.08	0.49	aEvergreen
1.11	0.47	aEvergreen
1.08	0.5	aEvergreen
1.16	0.53	aEvergreen
1.07	0.55	aEvergreen
1.04	0.6	aEvergreen
1.16	0.57	aEvergreen
1.11	0.49	aEvergreen
1.01	0.52	aEvergreen
0.97	0.57	aEvergreen
1.07	0.33	aEvergreen
0.91	0.55	aEvergreen
1.24	0.98	Deciduous
1.01	1.01	Deciduous
1.08	1.13	Deciduous
1.21	0.96	Deciduous
1.17	1.04	Deciduous
1.21	1.03	Deciduous
1.07	0.7	Deciduous
1.01	0.72	Deciduous
1.05	0.62	Deciduous
0.88	0.72	Deciduous
0.9	0.71	Deciduous
1.07	0.73	Deciduous
1.2	0.73	Deciduous
1.12	0.77	Deciduous
1.1	0.69	Deciduous
1.13	0.35	Deciduous
1.08	0.41	Deciduous
1.14	0.4	Deciduous
1.1	0.71	Deciduous
1	0.73	Deciduous
1.06	0.69	Deciduous
1.13	0.58	Deciduous
1.11	0.56	Deciduous
0.86	0.49	Deciduous
0.78	0.75	Deciduous
1.13	0.75	Deciduous
1.1	0.61	Deciduous
1.18	0.88	Deciduous
1.15	0.82	Deciduous
1.1	0.7	Deciduous
1.24	0.8	Deciduous
1.12	0.8	Deciduous
1.17	0.79	Deciduous
1.17	1.16	Deciduous
1.13	1.11	Deciduous
1.22	1.08	Deciduous
0.89	0.93	Deciduous
0.92	0.98	Deciduous
0.88	0.88	Deciduous
1.13	0.72	Deciduous
1.21	0.56	Deciduous
1.08	0.53	Deciduous
1.13	0.49	Deciduous
1.09	0.46	Deciduous
1.06	0.48	Deciduous
1.12	0.72	Deciduous
0.85	0.74	Deciduous
1	0.7	Deciduous
0.93	0.82	Deciduous
1.19	0.9	Deciduous
1.15	0.88	Deciduous
0.88	1.05	Deciduous
1	1.03	Deciduous
1.06	0.89	Deciduous
0.95	0.82	Deciduous
0.88	0.68	Deciduous
1.13	0.66	Deciduous
1.22	0.66	Deciduous
1.19	0.6	Deciduous
1.1	0.77	Deciduous
0.87	0.82	Deciduous
0.96	0.68	Deciduous
1.01	0.69	Deciduous
1.01	0.67	Deciduous
1.02	0.77	Deciduous
1.04	0.72	Deciduous
1.15	0.73	Deciduous
1.02	0.64	Deciduous
1.03	0.81	Deciduous
1.04	0.65	Deciduous
0.96	0.77	Deciduous
0.97	0.8	Deciduous
0.95	0.47	Deciduous
0.96	0.4	Deciduous
0.97	0.53	Deciduous
1.05	0.79	Deciduous
0.91	0.62	Deciduous
1.07	0.62	Deciduous
1.12	0.78	Deciduous
1	0.86	Deciduous
0.94	0.65	Deciduous
1.15	1.16	Deciduous
1.04	0.74	Deciduous
1.08	0.79	Deciduous
1.15	0.79	Deciduous
1.05	0.73	Deciduous
1.11	0.73	Deciduous
0.79	0.78	Deciduous
0.97	0.77	Deciduous
0.98	0.97	Deciduous
1.05	0.82	Deciduous
0.96	0.85	Deciduous
1.06	0.84	Deciduous
1.23	0.67	Deciduous
1	0.66	Deciduous
1.08	0.67	Deciduous
1.18	0.7	Deciduous
1	0.68	Deciduous
0.81	0.39	Deciduous
0.86	0.34	Deciduous
0.86	0.33	Deciduous
0.86	0.32	Deciduous
