# Supplementary material for: Leaf nutrient resorption of two life-form tree species in urban gardens and their response to soil nutrient availability
Source: PeerJ. 2023 Jul 19;11:e15738. doi: 10.7717/peerj.15738 (PMC10362843; doi:10.7717/peerj.15738)
Supplement: Supplemental Information 3 [file peerj-11-15738-s003.zip › Data and code/Correlation/Correlation figure/NO2-N.Nsen.csv]

NO2N	Nsen	D
-0.77	0.41	aEvergreen
-1.19	0.49	aEvergreen
-0.96	0.45	aEvergreen
-0.83	0.48	aEvergreen
-1.03	0.47	aEvergreen
-0.94	0.48	aEvergreen
-1.22	0.49	aEvergreen
-1.11	0.47	aEvergreen
-0.97	0.5	aEvergreen
-0.6	0.53	aEvergreen
-0.79	0.55	aEvergreen
-0.65	0.6	aEvergreen
-0.67	0.57	aEvergreen
-0.9	0.49	aEvergreen
-0.72	0.52	aEvergreen
-0.97	0.57	aEvergreen
-0.71	0.33	aEvergreen
-0.65	0.55	aEvergreen
-0.85	0.98	Deciduous
-0.54	1.01	Deciduous
-0.74	1.13	Deciduous
-0.87	0.96	Deciduous
-0.82	1.04	Deciduous
-0.85	1.03	Deciduous
-1.13	0.7	Deciduous
-1.22	0.72	Deciduous
-1.13	0.62	Deciduous
-1.09	0.72	Deciduous
-0.95	0.71	Deciduous
-1.29	0.73	Deciduous
-0.64	0.73	Deciduous
-0.69	0.77	Deciduous
-0.89	0.69	Deciduous
-0.79	0.35	Deciduous
-1.04	0.41	Deciduous
-0.79	0.4	Deciduous
-0.89	0.71	Deciduous
-0.97	0.73	Deciduous
-0.86	0.69	Deciduous
-0.99	0.58	Deciduous
-0.97	0.56	Deciduous
-1.1	0.49	Deciduous
-0.81	0.75	Deciduous
-0.78	0.75	Deciduous
-0.68	0.61	Deciduous
-0.85	0.88	Deciduous
-0.92	0.82	Deciduous
-0.63	0.7	Deciduous
-0.87	0.8	Deciduous
-0.79	0.8	Deciduous
-0.7	0.79	Deciduous
-0.73	1.16	Deciduous
-0.74	1.11	Deciduous
-0.6	1.08	Deciduous
-0.99	0.93	Deciduous
-0.81	0.98	Deciduous
-0.87	0.88	Deciduous
-1.1	0.72	Deciduous
-0.83	0.56	Deciduous
-0.74	0.53	Deciduous
-0.98	0.49	Deciduous
-1.18	0.46	Deciduous
-0.94	0.48	Deciduous
-0.91	0.72	Deciduous
-1.21	0.74	Deciduous
-0.9	0.7	Deciduous
-0.83	0.82	Deciduous
-0.84	0.9	Deciduous
-0.82	0.88	Deciduous
-1.13	1.05	Deciduous
-0.93	1.03	Deciduous
-0.93	0.89	Deciduous
-0.91	0.82	Deciduous
-1.05	0.68	Deciduous
-1.06	0.66	Deciduous
-0.69	0.66	Deciduous
-1.04	0.6	Deciduous
-0.95	0.77	Deciduous
-0.46	0.82	Deciduous
-0.7	0.68	Deciduous
-0.75	0.69	Deciduous
-0.76	0.67	Deciduous
-0.84	0.77	Deciduous
-0.65	0.72	Deciduous
-0.92	0.73	Deciduous
-1.1	0.64	Deciduous
-0.83	0.81	Deciduous
-0.84	0.65	Deciduous
-1.09	0.77	Deciduous
-1.18	0.8	Deciduous
-0.99	0.47	Deciduous
-0.83	0.4	Deciduous
-0.77	0.53	Deciduous
-0.97	0.79	Deciduous
-0.82	0.62	Deciduous
-0.87	0.62	Deciduous
-1.1	0.78	Deciduous
-1	0.86	Deciduous
-0.88	0.65	Deciduous
-0.66	1.16	Deciduous
-0.9	0.74	Deciduous
-0.66	0.79	Deciduous
-0.75	0.79	Deciduous
-1.06	0.73	Deciduous
-0.9	0.73	Deciduous
-0.69	0.78	Deciduous
-0.71	0.77	Deciduous
-0.74	0.97	Deciduous
-0.68	0.82	Deciduous
-0.72	0.85	Deciduous
-0.86	0.84	Deciduous
-0.71	0.67	Deciduous
-0.86	0.66	Deciduous
-0.9	0.67	Deciduous
-0.96	0.7	Deciduous
-0.89	0.68	Deciduous
-1	0.39	Deciduous
-0.53	0.34	Deciduous
-0.89	0.33	Deciduous
-0.89	0.32	Deciduous
