# Supplementary material for: Leaf nutrient resorption of two life-form tree species in urban gardens and their response to soil nutrient availability
Source: PeerJ. 2023 Jul 19;11:e15738. doi: 10.7717/peerj.15738 (PMC10362843; doi:10.7717/peerj.15738)
Supplement: Supplemental Information 3 [file peerj-11-15738-s003.zip › Data and code/Correlation/Correlation figure/NP.Pgr.csv]

N/P	Pgr	D
-0.22	0.4	aEvergreen
-0.18	0.3	aEvergreen
-0.2	0.36	aEvergreen
-0.13	0.38	aEvergreen
-0.11	0.36	aEvergreen
-0.12	0.47	aEvergreen
0.1	0.44	aEvergreen
0.25	0.57	aEvergreen
0.18	0.41	aEvergreen
0.14	0.47	aEvergreen
0.16	0.45	aEvergreen
0.26	0.43	aEvergreen
-0.03	0.51	aEvergreen
0.13	0.44	aEvergreen
0.12	0.47	aEvergreen
-0.11	0.41	aEvergreen
0.08	0.29	aEvergreen
-0.01	0.37	aEvergreen
0.14	0.43	Deciduous
0.18	0.44	Deciduous
-0.02	0.43	Deciduous
-0.02	0.46	Deciduous
0.02	0.4	Deciduous
0	0.4	Deciduous
0.05	0.45	Deciduous
-0.4	0.42	Deciduous
-0.13	0.42	Deciduous
0.18	0.41	Deciduous
0.17	0.37	Deciduous
0.22	0.41	Deciduous
-0.01	0.42	Deciduous
0.03	0.38	Deciduous
0.01	0.41	Deciduous
0.02	0.36	Deciduous
0.09	0.61	Deciduous
0.09	0.59	Deciduous
0.02	0.4	Deciduous
-0.23	0.43	Deciduous
0.13	0.59	Deciduous
-0.4	0.51	Deciduous
-0.32	0.47	Deciduous
-0.25	0.6	Deciduous
-0.05	0.47	Deciduous
0.01	0.38	Deciduous
0.05	0.25	Deciduous
0.22	0.43	Deciduous
0.37	0.46	Deciduous
0.52	0.39	Deciduous
-0.21	0.46	Deciduous
-0.23	0.49	Deciduous
-0.19	0.43	Deciduous
0.26	0.47	Deciduous
0.06	0.57	Deciduous
0.45	0.35	Deciduous
-0.21	0.58	Deciduous
-0.03	0.56	Deciduous
-0.3	0.53	Deciduous
0.14	0.48	Deciduous
-0.06	0.39	Deciduous
-0.01	0.47	Deciduous
-0.18	0.47	Deciduous
-0.34	0.36	Deciduous
-0.02	0.55	Deciduous
-0.29	0.4	Deciduous
-0.27	0.36	Deciduous
-0.12	0.44	Deciduous
0.35	0.62	Deciduous
0.32	0.53	Deciduous
0.58	0.58	Deciduous
-0.2	0.68	Deciduous
0.21	0.59	Deciduous
-0.03	0.61	Deciduous
0.08	0.47	Deciduous
0.12	0.32	Deciduous
0.19	0.4	Deciduous
-0.16	0.66	Deciduous
-0.24	0.38	Deciduous
-0.2	0.4	Deciduous
0.01	0.38	Deciduous
-0.1	0.25	Deciduous
-0.16	0.25	Deciduous
0.33	0.49	Deciduous
0.34	0.52	Deciduous
0.32	0.46	Deciduous
0.02	0.53	Deciduous
0.05	0.43	Deciduous
-0.04	0.48	Deciduous
-0.05	0.57	Deciduous
-0.1	0.43	Deciduous
0.04	0.35	Deciduous
0.13	0.51	Deciduous
0.12	0.49	Deciduous
0.11	0.46	Deciduous
-0.21	0.33	Deciduous
-0.02	0.45	Deciduous
-0.13	0.4	Deciduous
0.03	0.6	Deciduous
-0.01	0.39	Deciduous
0.05	0.46	Deciduous
0.8	0.5	Deciduous
0.73	0.6	Deciduous
0.7	0.55	Deciduous
-0.01	0.38	Deciduous
-0.09	0.36	Deciduous
0.22	0.37	Deciduous
-0.01	0.64	Deciduous
-0.06	0.52	Deciduous
0.09	0.31	Deciduous
-0.04	0.56	Deciduous
0.08	0.55	Deciduous
-0.14	0.56	Deciduous
0.34	0.37	Deciduous
0.18	0.28	Deciduous
-0.09	0.49	Deciduous
0.03	0.63	Deciduous
-0.38	0.61	Deciduous
-0.37	0.63	Deciduous
-0.01	0.24	Deciduous
-0.04	0.22	Deciduous
-0.07	0.2	Deciduous
