# Supplementary material for: Leaf nutrient resorption of two life-form tree species in urban gardens and their response to soil nutrient availability
Source: PeerJ. 2023 Jul 19;11:e15738. doi: 10.7717/peerj.15738 (PMC10362843; doi:10.7717/peerj.15738)
Supplement: Supplemental Information 3 [file peerj-11-15738-s003.zip › Data and code/Correlation/Correlation figure/NP.Psen.csv]

N/P	Psen	D
-0.22	0.25	aEvergreen
-0.18	0.16	aEvergreen
-0.2	0.15	aEvergreen
-0.13	0.23	aEvergreen
-0.11	0.19	aEvergreen
-0.12	0.27	aEvergreen
0.1	0.25	aEvergreen
0.25	0.16	aEvergreen
0.18	0.29	aEvergreen
0.14	0.38	aEvergreen
0.16	0.4	aEvergreen
0.26	0.37	aEvergreen
-0.03	0.21	aEvergreen
0.13	0.23	aEvergreen
0.12	0.23	aEvergreen
-0.11	0.04	aEvergreen
0.08	0.2	aEvergreen
-0.01	0.2	aEvergreen
0.14	0.32	Deciduous
0.18	0.33	Deciduous
-0.02	0.33	Deciduous
-0.02	0.28	Deciduous
0.02	0.31	Deciduous
0	0.29	Deciduous
0.05	0.34	Deciduous
-0.4	0.33	Deciduous
-0.13	0.3	Deciduous
0.18	0.08	Deciduous
0.17	0.08	Deciduous
0.22	0.08	Deciduous
-0.01	0.26	Deciduous
0.03	0.26	Deciduous
0.01	0.18	Deciduous
0.02	0.18	Deciduous
0.09	0.31	Deciduous
0.09	0.37	Deciduous
0.02	0.09	Deciduous
-0.23	0.12	Deciduous
0.13	0.11	Deciduous
-0.4	0.19	Deciduous
-0.32	0.16	Deciduous
-0.25	0.16	Deciduous
-0.05	0.13	Deciduous
0.01	0.14	Deciduous
0.05	0.21	Deciduous
0.22	0.07	Deciduous
0.37	0.03	Deciduous
0.52	-0.04	Deciduous
-0.21	0.24	Deciduous
-0.23	0.28	Deciduous
-0.19	0.32	Deciduous
0.26	0.29	Deciduous
0.06	0.26	Deciduous
0.45	0.2	Deciduous
-0.21	0.27	Deciduous
-0.03	0.29	Deciduous
-0.3	0.24	Deciduous
0.14	0.17	Deciduous
-0.06	0.07	Deciduous
-0.01	0.16	Deciduous
-0.18	0.02	Deciduous
-0.34	0.14	Deciduous
-0.02	0.21	Deciduous
-0.29	0.31	Deciduous
-0.27	0.27	Deciduous
-0.12	0.35	Deciduous
0.35	0.28	Deciduous
0.32	0.26	Deciduous
0.58	0.29	Deciduous
-0.2	0.28	Deciduous
0.21	0.28	Deciduous
-0.03	0.41	Deciduous
0.08	0.26	Deciduous
0.12	0.21	Deciduous
0.19	0.31	Deciduous
-0.16	0.18	Deciduous
-0.24	0.14	Deciduous
-0.2	0.2	Deciduous
0.01	0.33	Deciduous
-0.1	0.12	Deciduous
-0.16	0.18	Deciduous
0.33	0.23	Deciduous
0.34	0.1	Deciduous
0.32	0.11	Deciduous
0.02	0.28	Deciduous
0.05	0.18	Deciduous
-0.04	0.23	Deciduous
-0.05	0.25	Deciduous
-0.1	0.32	Deciduous
0.04	0.31	Deciduous
0.13	0.26	Deciduous
0.12	0.23	Deciduous
0.11	0.28	Deciduous
-0.21	0	Deciduous
-0.02	0.17	Deciduous
-0.13	0.09	Deciduous
0.03	0.02	Deciduous
-0.01	-0.1	Deciduous
0.05	0.02	Deciduous
0.8	0.08	Deciduous
0.73	0.11	Deciduous
0.7	0.23	Deciduous
-0.01	0.1	Deciduous
-0.09	-0.01	Deciduous
0.22	0.2	Deciduous
-0.01	0.17	Deciduous
-0.06	0.26	Deciduous
0.09	0.29	Deciduous
-0.04	0.3	Deciduous
0.08	0.14	Deciduous
-0.14	0.23	Deciduous
0.34	0.12	Deciduous
0.18	0.1	Deciduous
-0.09	0.07	Deciduous
0.03	0.11	Deciduous
-0.38	0.07	Deciduous
-0.37	0.13	Deciduous
-0.01	0.17	Deciduous
-0.04	0.16	Deciduous
-0.07	0.15	Deciduous
