# Supplementary material for: Leaf nutrient resorption of two life-form tree species in urban gardens and their response to soil nutrient availability
Source: PeerJ. 2023 Jul 19;11:e15738. doi: 10.7717/peerj.15738 (PMC10362843; doi:10.7717/peerj.15738)
Supplement: Supplemental Information 3 [file peerj-11-15738-s003.zip › Data and code/Correlation/Correlation figure/SoilN.Ngr.csv]

SoilN	Ngr	D
-0.28	0.59	aEvergreen
-0.31	0.7	aEvergreen
-0.29	0.79	aEvergreen
-0.38	0.62	aEvergreen
-0.38	0.69	aEvergreen
-0.38	0.57	aEvergreen
-0.13	0.75	aEvergreen
-0.12	0.78	aEvergreen
-0.12	0.77	aEvergreen
-0.13	0.9	aEvergreen
-0.18	0.78	aEvergreen
-0.08	0.89	aEvergreen
-0.1	0.92	aEvergreen
0.02	0.91	aEvergreen
-0.03	0.91	aEvergreen
-0.42	0.89	aEvergreen
-0.28	0.91	aEvergreen
-0.35	0.86	aEvergreen
-0.2	1.21	Deciduous
-0.12	1.3	Deciduous
-0.16	1.4	Deciduous
-0.34	1.45	Deciduous
-0.23	1.26	Deciduous
-0.28	1.36	Deciduous
0.07	1.02	Deciduous
-0.33	1.08	Deciduous
-0.08	1.05	Deciduous
-0.22	1.19	Deciduous
-0.24	1.08	Deciduous
-0.23	1.19	Deciduous
-0.27	1.17	Deciduous
-0.35	1.02	Deciduous
-0.4	1.08	Deciduous
-0.3	0.6	Deciduous
-0.32	0.73	Deciduous
-0.28	0.82	Deciduous
-0.27	1.08	Deciduous
-0.44	1.13	Deciduous
-0.26	1.1	Deciduous
-0.76	0.91	Deciduous
-0.69	0.98	Deciduous
-0.62	1.03	Deciduous
-0.33	1.33	Deciduous
-0.23	1.2	Deciduous
-0.28	1.1	Deciduous
0.05	1.12	Deciduous
0.03	1.29	Deciduous
0.07	1.13	Deciduous
-0.47	1.15	Deciduous
-0.49	1.16	Deciduous
-0.45	1.15	Deciduous
0.01	1.46	Deciduous
-0.11	1.6	Deciduous
0.1	1.24	Deciduous
-0.4	1.5	Deciduous
-0.36	1.38	Deciduous
-0.46	1.58	Deciduous
-0.28	1.08	Deciduous
-0.29	1.12	Deciduous
-0.31	0.98	Deciduous
-0.34	0.98	Deciduous
-0.42	0.96	Deciduous
-0.27	0.99	Deciduous
-0.48	1.01	Deciduous
-0.6	0.94	Deciduous
-0.39	1.07	Deciduous
0.13	1.24	Deciduous
0.02	1.25	Deciduous
0.21	1.25	Deciduous
-0.27	1.4	Deciduous
-0.21	1.45	Deciduous
-0.24	1.24	Deciduous
-0.18	1.15	Deciduous
-0.17	1.15	Deciduous
-0.16	1.15	Deciduous
-0.44	1.32	Deciduous
-0.47	1.28	Deciduous
-0.5	1.23	Deciduous
-0.16	0.97	Deciduous
-0.34	1.14	Deciduous
-0.5	1.11	Deciduous
0.05	1.02	Deciduous
0.05	1.01	Deciduous
0.06	1.03	Deciduous
-0.28	1.13	Deciduous
-0.2	1.04	Deciduous
-0.24	0.93	Deciduous
-0.22	1.06	Deciduous
-0.3	1.22	Deciduous
-0.15	0.88	Deciduous
-0.25	1.1	Deciduous
-0.24	1.09	Deciduous
-0.23	1.08	Deciduous
-0.47	1.04	Deciduous
-0.4	0.92	Deciduous
-0.45	1.13	Deciduous
-0.3	1.09	Deciduous
-0.33	1.06	Deciduous
-0.27	1.07	Deciduous
0.03	1.35	Deciduous
-0.09	1.27	Deciduous
-0.02	1.31	Deciduous
-0.21	1.18	Deciduous
-0.12	1.14	Deciduous
-0.17	0.89	Deciduous
-0.3	1.21	Deciduous
-0.43	1.17	Deciduous
-0.2	1.19	Deciduous
-0.37	1.39	Deciduous
-0.28	1.24	Deciduous
-0.49	1.31	Deciduous
-0.1	0.97	Deciduous
-0.16	0.92	Deciduous
-0.48	0.94	Deciduous
-0.31	1.04	Deciduous
-0.51	1.07	Deciduous
-0.76	1.18	Deciduous
-0.3	0.69	Deciduous
-0.33	0.69	Deciduous
-0.36	0.69	Deciduous
