# Supplementary material for: Leaf nutrient resorption of two life-form tree species in urban gardens and their response to soil nutrient availability
Source: PeerJ. 2023 Jul 19;11:e15738. doi: 10.7717/peerj.15738 (PMC10362843; doi:10.7717/peerj.15738)
Supplement: Supplemental Information 3 [file peerj-11-15738-s003.zip › Data and code/Correlation/Correlation figure/SoilN.Nsen.csv]

N	Nsen	D
-0.28	0.41	aEvergreen
-0.31	0.49	aEvergreen
-0.29	0.45	aEvergreen
-0.38	0.48	aEvergreen
-0.38	0.47	aEvergreen
-0.38	0.48	aEvergreen
-0.13	0.49	aEvergreen
-0.12	0.47	aEvergreen
-0.12	0.5	aEvergreen
-0.13	0.53	aEvergreen
-0.18	0.55	aEvergreen
-0.08	0.6	aEvergreen
-0.1	0.57	aEvergreen
0.02	0.49	aEvergreen
-0.03	0.52	aEvergreen
-0.42	0.57	aEvergreen
-0.28	0.33	aEvergreen
-0.35	0.55	aEvergreen
-0.2	0.98	Deciduous
-0.12	1.01	Deciduous
-0.16	1.13	Deciduous
-0.34	0.96	Deciduous
-0.23	1.04	Deciduous
-0.28	1.03	Deciduous
0.07	0.7	Deciduous
-0.33	0.72	Deciduous
-0.08	0.62	Deciduous
-0.22	0.72	Deciduous
-0.24	0.71	Deciduous
-0.23	0.73	Deciduous
-0.27	0.73	Deciduous
-0.35	0.77	Deciduous
-0.4	0.69	Deciduous
-0.3	0.35	Deciduous
-0.32	0.41	Deciduous
-0.28	0.4	Deciduous
-0.27	0.71	Deciduous
-0.44	0.73	Deciduous
-0.26	0.69	Deciduous
-0.76	0.58	Deciduous
-0.69	0.56	Deciduous
-0.62	0.49	Deciduous
-0.33	0.75	Deciduous
-0.23	0.75	Deciduous
-0.28	0.61	Deciduous
0.05	0.88	Deciduous
0.03	0.82	Deciduous
0.07	0.7	Deciduous
-0.47	0.8	Deciduous
-0.49	0.8	Deciduous
-0.45	0.79	Deciduous
0.01	1.16	Deciduous
-0.11	1.11	Deciduous
0.1	1.08	Deciduous
-0.4	0.93	Deciduous
-0.36	0.98	Deciduous
-0.46	0.88	Deciduous
-0.28	0.72	Deciduous
-0.29	0.56	Deciduous
-0.31	0.53	Deciduous
-0.34	0.49	Deciduous
-0.42	0.46	Deciduous
-0.27	0.48	Deciduous
-0.48	0.72	Deciduous
-0.6	0.74	Deciduous
-0.39	0.7	Deciduous
0.13	0.82	Deciduous
0.02	0.9	Deciduous
0.21	0.88	Deciduous
-0.27	1.05	Deciduous
-0.21	1.03	Deciduous
-0.24	0.89	Deciduous
-0.18	0.82	Deciduous
-0.17	0.68	Deciduous
-0.16	0.66	Deciduous
-0.44	0.66	Deciduous
-0.47	0.6	Deciduous
-0.5	0.77	Deciduous
-0.16	0.82	Deciduous
-0.34	0.68	Deciduous
-0.5	0.69	Deciduous
0.05	0.67	Deciduous
0.05	0.77	Deciduous
0.06	0.72	Deciduous
-0.28	0.73	Deciduous
-0.2	0.64	Deciduous
-0.24	0.81	Deciduous
-0.22	0.65	Deciduous
-0.3	0.77	Deciduous
-0.15	0.8	Deciduous
-0.25	0.47	Deciduous
-0.24	0.4	Deciduous
-0.23	0.53	Deciduous
-0.47	0.79	Deciduous
-0.4	0.62	Deciduous
-0.45	0.62	Deciduous
-0.3	0.78	Deciduous
-0.33	0.86	Deciduous
-0.27	0.65	Deciduous
0.03	1.16	Deciduous
-0.09	0.74	Deciduous
-0.02	0.79	Deciduous
-0.21	0.79	Deciduous
-0.12	0.73	Deciduous
-0.17	0.73	Deciduous
-0.3	0.78	Deciduous
-0.43	0.77	Deciduous
-0.2	0.97	Deciduous
-0.37	0.82	Deciduous
-0.28	0.85	Deciduous
-0.49	0.84	Deciduous
-0.1	0.67	Deciduous
-0.16	0.66	Deciduous
-0.48	0.67	Deciduous
-0.31	0.7	Deciduous
-0.51	0.68	Deciduous
-0.76	0.39	Deciduous
-0.3	0.34	Deciduous
-0.33	0.33	Deciduous
-0.36	0.32	Deciduous
