# Supplementary material for: Leaf nutrient resorption of two life-form tree species in urban gardens and their response to soil nutrient availability
Source: PeerJ. 2023 Jul 19;11:e15738. doi: 10.7717/peerj.15738 (PMC10362843; doi:10.7717/peerj.15738)
Supplement: Supplemental Information 3 [file peerj-11-15738-s003.zip › Data and code/Correlation/Correlation figure/SoilP.Psen.csv]

P	Psen	D
-0.06	0.25	aEvergreen
-0.12	0.16	aEvergreen
-0.09	0.15	aEvergreen
-0.26	0.23	aEvergreen
-0.27	0.19	aEvergreen
-0.26	0.27	aEvergreen
-0.23	0.25	aEvergreen
-0.37	0.16	aEvergreen
-0.31	0.29	aEvergreen
-0.27	0.38	aEvergreen
-0.34	0.4	aEvergreen
-0.35	0.37	aEvergreen
-0.07	0.21	aEvergreen
-0.11	0.23	aEvergreen
-0.15	0.23	aEvergreen
-0.3	0.04	aEvergreen
-0.36	0.2	aEvergreen
-0.33	0.2	aEvergreen
-0.34	0.32	Deciduous
-0.3	0.33	Deciduous
-0.14	0.33	Deciduous
-0.32	0.28	Deciduous
-0.25	0.31	Deciduous
-0.28	0.29	Deciduous
0.02	0.34	Deciduous
0.07	0.33	Deciduous
0.05	0.3	Deciduous
-0.4	0.08	Deciduous
-0.41	0.08	Deciduous
-0.45	0.08	Deciduous
-0.26	0.26	Deciduous
-0.38	0.26	Deciduous
-0.41	0.18	Deciduous
-0.32	0.18	Deciduous
-0.41	0.31	Deciduous
-0.36	0.37	Deciduous
-0.3	0.09	Deciduous
-0.21	0.12	Deciduous
-0.39	0.11	Deciduous
-0.36	0.19	Deciduous
-0.38	0.16	Deciduous
-0.37	0.16	Deciduous
-0.28	0.13	Deciduous
-0.24	0.14	Deciduous
-0.33	0.21	Deciduous
-0.17	0.07	Deciduous
-0.35	0.03	Deciduous
-0.45	-0.04	Deciduous
-0.26	0.24	Deciduous
-0.26	0.28	Deciduous
-0.26	0.32	Deciduous
-0.25	0.29	Deciduous
-0.17	0.26	Deciduous
-0.35	0.2	Deciduous
-0.19	0.27	Deciduous
-0.33	0.29	Deciduous
-0.15	0.24	Deciduous
-0.42	0.17	Deciduous
-0.24	0.07	Deciduous
-0.31	0.16	Deciduous
-0.15	0.02	Deciduous
-0.07	0.14	Deciduous
-0.24	0.21	Deciduous
-0.19	0.31	Deciduous
-0.32	0.27	Deciduous
-0.27	0.35	Deciduous
-0.22	0.28	Deciduous
-0.3	0.26	Deciduous
-0.37	0.29	Deciduous
-0.07	0.28	Deciduous
-0.42	0.28	Deciduous
-0.21	0.41	Deciduous
-0.26	0.26	Deciduous
-0.29	0.21	Deciduous
-0.35	0.31	Deciduous
-0.29	0.18	Deciduous
-0.22	0.14	Deciduous
-0.29	0.2	Deciduous
-0.17	0.33	Deciduous
-0.24	0.12	Deciduous
-0.33	0.18	Deciduous
-0.28	0.23	Deciduous
-0.29	0.1	Deciduous
-0.26	0.11	Deciduous
-0.3	0.28	Deciduous
-0.25	0.18	Deciduous
-0.2	0.23	Deciduous
-0.17	0.25	Deciduous
-0.21	0.32	Deciduous
-0.19	0.31	Deciduous
-0.38	0.26	Deciduous
-0.36	0.23	Deciduous
-0.34	0.28	Deciduous
-0.26	0	Deciduous
-0.39	0.17	Deciduous
-0.32	0.09	Deciduous
-0.33	0.02	Deciduous
-0.32	-0.1	Deciduous
-0.32	0.02	Deciduous
-0.77	0.08	Deciduous
-0.82	0.11	Deciduous
-0.72	0.23	Deciduous
-0.2	0.1	Deciduous
-0.04	-0.01	Deciduous
-0.38	0.2	Deciduous
-0.29	0.17	Deciduous
-0.37	0.26	Deciduous
-0.29	0.29	Deciduous
-0.34	0.3	Deciduous
-0.36	0.14	Deciduous
-0.35	0.23	Deciduous
-0.44	0.12	Deciduous
-0.34	0.1	Deciduous
-0.39	0.07	Deciduous
-0.34	0.11	Deciduous
-0.14	0.07	Deciduous
-0.39	0.13	Deciduous
-0.28	0.17	Deciduous
-0.28	0.16	Deciduous
-0.28	0.15	Deciduous
