# Supplementary material for: Leaf nutrient resorption of two life-form tree species in urban gardens and their response to soil nutrient availability
Source: PeerJ. 2023 Jul 19;11:e15738. doi: 10.7717/peerj.15738 (PMC10362843; doi:10.7717/peerj.15738)
Supplement: Supplemental Information 3 [file peerj-11-15738-s003.zip › Data and code/Correlation/Model-F+P/D-NH4-N.Nsen.csv]

A	B
1.24	0.98
1.01	1.01
1.08	1.13
1.21	0.96
1.17	1.04
1.21	1.03
1.07	0.7
1.01	0.72
1.05	0.62
0.88	0.72
0.9	0.71
1.07	0.73
1.2	0.73
1.12	0.77
1.1	0.69
1.13	0.35
1.08	0.41
1.14	0.4
1.1	0.71
1	0.73
1.06	0.69
1.13	0.58
1.11	0.56
0.86	0.49
0.78	0.75
1.13	0.75
1.1	0.61
1.18	0.88
1.15	0.82
1.1	0.7
1.24	0.8
1.12	0.8
1.17	0.79
1.17	1.16
1.13	1.11
1.22	1.08
0.89	0.93
0.92	0.98
0.88	0.88
1.13	0.72
1.21	0.56
1.08	0.53
1.13	0.49
1.09	0.46
1.06	0.48
1.12	0.72
0.85	0.74
1	0.7
0.93	0.82
1.19	0.9
1.15	0.88
0.88	1.05
1	1.03
1.06	0.89
0.95	0.82
0.88	0.68
1.13	0.66
1.22	0.66
1.19	0.6
1.1	0.77
0.87	0.82
0.96	0.68
1.01	0.69
1.01	0.67
1.02	0.77
1.04	0.72
1.15	0.73
1.02	0.64
1.03	0.81
1.04	0.65
0.96	0.77
0.97	0.8
0.95	0.47
0.96	0.4
0.97	0.53
1.05	0.79
0.91	0.62
1.07	0.62
1.12	0.78
1	0.86
0.94	0.65
1.15	1.16
1.04	0.74
1.08	0.79
1.15	0.79
1.05	0.73
1.11	0.73
0.79	0.78
0.97	0.77
0.98	0.97
1.05	0.82
0.96	0.85
1.06	0.84
1.23	0.67
1	0.66
1.08	0.67
1.18	0.7
1	0.68
0.81	0.39
0.86	0.34
0.86	0.33
0.86	0.32
