# Supplementary material for: Leaf nutrient resorption of two life-form tree species in urban gardens and their response to soil nutrient availability
Source: PeerJ. 2023 Jul 19;11:e15738. doi: 10.7717/peerj.15738 (PMC10362843; doi:10.7717/peerj.15738)
Supplement: Supplemental Information 3 [file peerj-11-15738-s003.zip › Data and code/Correlation/Model-F+P/D-NO2-N.Nsen.csv]

A	B
-0.85	0.98
-0.54	1.01
-0.74	1.13
-0.87	0.96
-0.82	1.04
-0.85	1.03
-1.13	0.7
-1.22	0.72
-1.13	0.62
-1.09	0.72
-0.95	0.71
-1.29	0.73
-0.64	0.73
-0.69	0.77
-0.89	0.69
-0.79	0.35
-1.04	0.41
-0.79	0.4
-0.89	0.71
-0.97	0.73
-0.86	0.69
-0.99	0.58
-0.97	0.56
-1.1	0.49
-0.81	0.75
-0.78	0.75
-0.68	0.61
-0.85	0.88
-0.92	0.82
-0.63	0.7
-0.87	0.8
-0.79	0.8
-0.7	0.79
-0.73	1.16
-0.74	1.11
-0.6	1.08
-0.99	0.93
-0.81	0.98
-0.87	0.88
-1.1	0.72
-0.83	0.56
-0.74	0.53
-0.98	0.49
-1.18	0.46
-0.94	0.48
-0.91	0.72
-1.21	0.74
-0.9	0.7
-0.83	0.82
-0.84	0.9
-0.82	0.88
-1.13	1.05
-0.93	1.03
-0.93	0.89
-0.91	0.82
-1.05	0.68
-1.06	0.66
-0.69	0.66
-1.04	0.6
-0.95	0.77
-0.46	0.82
-0.7	0.68
-0.75	0.69
-0.76	0.67
-0.84	0.77
-0.65	0.72
-0.92	0.73
-1.1	0.64
-0.83	0.81
-0.84	0.65
-1.09	0.77
-1.18	0.8
-0.99	0.47
-0.83	0.4
-0.77	0.53
-0.97	0.79
-0.82	0.62
-0.87	0.62
-1.1	0.78
-1	0.86
-0.88	0.65
-0.66	1.16
-0.9	0.74
-0.66	0.79
-0.75	0.79
-1.06	0.73
-0.9	0.73
-0.69	0.78
-0.71	0.77
-0.74	0.97
-0.68	0.82
-0.72	0.85
-0.86	0.84
-0.71	0.67
-0.86	0.66
-0.9	0.67
-0.96	0.7
-0.89	0.68
-1	0.39
-0.53	0.34
-0.89	0.33
-0.89	0.32
