# Supplementary material for: Leaf nutrient resorption of two life-form tree species in urban gardens and their response to soil nutrient availability
Source: PeerJ. 2023 Jul 19;11:e15738. doi: 10.7717/peerj.15738 (PMC10362843; doi:10.7717/peerj.15738)
Supplement: Supplemental Information 3 [file peerj-11-15738-s003.zip › Data and code/Correlation/Model-F+P/D-NO3-N.Ngr.csv]

A	B
1.09	1.21
1.53	1.3
1	1.4
1.09	1.45
1.04	1.26
1.16	1.36
1.07	1.02
0.97	1.08
1	1.05
1.02	1.19
1.01	1.08
1	1.19
1.19	1.17
1.44	1.02
1.03	1.08
0.97	0.6
1.14	0.73
1.09	0.82
1	1.08
1	1.13
0.98	1.1
0.97	0.91
0.97	0.98
0.98	1.03
1.02	1.33
1.37	1.2
1.06	1.1
1.47	1.12
1.14	1.29
1.07	1.13
1	1.15
1	1.16
0.99	1.15
1.69	1.46
1.62	1.6
1.62	1.24
1.16	1.5
1.18	1.38
1.15	1.58
1.06	1.08
0.98	1.12
1.02	0.98
0.95	0.98
0.95	0.96
0.98	0.99
1.03	1.01
0.96	0.94
0.98	1.07
1.28	1.24
1.52	1.25
1.24	1.25
0.99	1.4
1.28	1.45
0.99	1.24
1.07	1.15
1.18	1.15
1.29	1.15
0.97	1.32
0.96	1.28
1.04	1.23
1	0.97
1.1	1.14
1.26	1.11
1.02	1.02
1.03	1.01
1.05	1.03
1.1	1.13
1.17	1.04
1	0.93
0.96	1.06
0.99	1.22
1	0.88
1.15	1.1
1.14	1.09
1.13	1.08
1.27	1.04
0.97	0.92
0.97	1.13
0.99	1.09
1.11	1.06
0.98	1.07
1.52	1.35
1.01	1.27
1.03	1.31
1.04	1.18
1.29	1.14
0.96	0.89
1	1.21
0.99	1.17
1.38	1.19
1.41	1.39
1	1.24
1.28	1.31
1.07	0.97
1.43	0.92
0.97	0.94
0.95	1.04
1.06	1.07
0.95	1.18
0.81	0.69
0.81	0.69
0.82	0.69
