# Supplementary material for: Leaf nutrient resorption of two life-form tree species in urban gardens and their response to soil nutrient availability
Source: PeerJ. 2023 Jul 19;11:e15738. doi: 10.7717/peerj.15738 (PMC10362843; doi:10.7717/peerj.15738)
Supplement: Supplemental Information 3 [file peerj-11-15738-s003.zip › Data and code/Correlation/Model-F+P/D-NO3-N.Nsen.csv]

A	B
1.09	0.98
1.53	1.01
1	1.13
1.09	0.96
1.04	1.04
1.16	1.03
1.07	0.7
0.97	0.72
1	0.62
1.02	0.72
1.01	0.71
1	0.73
1.19	0.73
1.44	0.77
1.03	0.69
0.97	0.35
1.14	0.41
1.09	0.4
1	0.71
1	0.73
0.98	0.69
0.97	0.58
0.97	0.56
0.98	0.49
1.02	0.75
1.37	0.75
1.06	0.61
1.47	0.88
1.14	0.82
1.07	0.7
1	0.8
1	0.8
0.99	0.79
1.69	1.16
1.62	1.11
1.62	1.08
1.16	0.93
1.18	0.98
1.15	0.88
1.06	0.72
0.98	0.56
1.02	0.53
0.95	0.49
0.95	0.46
0.98	0.48
1.03	0.72
0.96	0.74
0.98	0.7
1.28	0.82
1.52	0.9
1.24	0.88
0.99	1.05
1.28	1.03
0.99	0.89
1.07	0.82
1.18	0.68
1.29	0.66
0.97	0.66
0.96	0.6
1.04	0.77
1	0.82
1.1	0.68
1.26	0.69
1.02	0.67
1.03	0.77
1.05	0.72
1.1	0.73
1.17	0.64
1	0.81
0.96	0.65
0.99	0.77
1	0.8
1.15	0.47
1.14	0.4
1.13	0.53
1.27	0.79
0.97	0.62
0.97	0.62
0.99	0.78
1.11	0.86
0.98	0.65
1.52	1.16
1.01	0.74
1.03	0.79
1.04	0.79
1.29	0.73
0.96	0.73
1	0.78
0.99	0.77
1.38	0.97
1.41	0.82
1	0.85
1.28	0.84
1.07	0.67
1.43	0.66
0.97	0.67
0.95	0.7
1.06	0.68
0.95	0.39
0.81	0.34
0.81	0.33
0.82	0.32
