# Supplementary material for: Leaf nutrient resorption of two life-form tree species in urban gardens and their response to soil nutrient availability
Source: PeerJ. 2023 Jul 19;11:e15738. doi: 10.7717/peerj.15738 (PMC10362843; doi:10.7717/peerj.15738)
Supplement: Supplemental Information 3 [file peerj-11-15738-s003.zip › Data and code/Correlation/Model-F+P/D-NP.Nsen.csv]

A	B
0.14	0.98
0.18	1.01
-0.02	1.13
-0.02	0.96
0.02	1.04
0	1.03
0.05	0.7
-0.4	0.72
-0.13	0.62
0.18	0.72
0.17	0.71
0.22	0.73
-0.01	0.73
0.03	0.77
0.01	0.69
0.02	0.35
0.09	0.41
0.09	0.4
0.02	0.71
-0.23	0.73
0.13	0.69
-0.4	0.58
-0.32	0.56
-0.25	0.49
-0.05	0.75
0.01	0.75
0.05	0.61
0.22	0.88
0.37	0.82
0.52	0.7
-0.21	0.8
-0.23	0.8
-0.19	0.79
0.26	1.16
0.06	1.11
0.45	1.08
-0.21	0.93
-0.03	0.98
-0.3	0.88
0.14	0.72
-0.06	0.56
-0.01	0.53
-0.18	0.49
-0.34	0.46
-0.02	0.48
-0.29	0.72
-0.27	0.74
-0.12	0.7
0.35	0.82
0.32	0.9
0.58	0.88
-0.2	1.05
0.21	1.03
-0.03	0.89
0.08	0.82
0.12	0.68
0.19	0.66
-0.16	0.66
-0.24	0.6
-0.2	0.77
0.01	0.82
-0.1	0.68
-0.16	0.69
0.33	0.67
0.34	0.77
0.32	0.72
0.02	0.73
0.05	0.64
-0.04	0.81
-0.05	0.65
-0.1	0.77
0.04	0.8
0.13	0.47
0.12	0.4
0.11	0.53
-0.21	0.79
-0.02	0.62
-0.13	0.62
0.03	0.78
-0.01	0.86
0.05	0.65
0.8	1.16
0.73	0.74
0.7	0.79
-0.01	0.79
-0.09	0.73
0.22	0.73
-0.01	0.78
-0.06	0.77
0.09	0.97
-0.04	0.82
0.08	0.85
-0.14	0.84
0.34	0.67
0.18	0.66
-0.09	0.67
0.03	0.7
-0.38	0.68
-0.37	0.39
-0.01	0.34
-0.04	0.33
-0.07	0.32
