# Supplementary material for: Leaf nutrient resorption of two life-form tree species in urban gardens and their response to soil nutrient availability
Source: PeerJ. 2023 Jul 19;11:e15738. doi: 10.7717/peerj.15738 (PMC10362843; doi:10.7717/peerj.15738)
Supplement: Supplemental Information 3 [file peerj-11-15738-s003.zip › Data and code/Correlation/Model-F+P/D-NRE.PRE.csv]

A	B
40.97919041	22.42583705
48.24240619	21.58000583
46.36068505	22.00006798
67.70809165	34.80217541
39.31935749	17.97422034
53.89998004	21.94703941
52.75014112	22.68159911
56.5742162	18.3190672
63.51415365	25.09364702
66.08266914	54.11220291
57.03699032	47.79752286
65.64101889	52.98688231
64.28943606	30.07061964
44.47877342	23.60303016
59.37345057	41.60407649
44.11712389	33.81583997
51.61149802	49.94421733
61.61532082	38.96882856
57.09520892	49.98838824
60.28609441	50.85382751
61.23100587	67.18871888
54.0660111	51.96067945
61.76236642	50.39883238
71.23209987	63.86566769
73.14285293	53.96061637
63.9513517	41.62375114
67.80766619	8.552430062
41.98094293	55.90368685
66.75092426	63.38422041
63.18212473	63.06510071
55.32951255	39.77282524
56.48533958	38.15636594
55.79772049	22.5200722
49.25717289	35.19402479
68.10370273	51.23641021
30.72249905	30.2558216
72.63822003	51.1800225
60.35198628	45.32028771
80.34102471	48.75977556
56.77302117	51.60971629
72.80008418	52.02513219
64.61755595	50.78374302
67.04564552	64.01061533
68.49583962	39.79305929
69.25276248	53.95716876
48.59527004	18.83263965
37.62190529	19.77917547
56.86577688	17.16152822
62.57660724	54.69323634
55.52274464	45.59970624
56.93349591	48.260833
55.53913077	60.77327232
62.26731191	50.58728488
55.99399896	37.80216662
53.61262925	38.51928508
65.6900681	22.53339596
67.34423692	19.7709494
77.9275884	66.52152045
79.09364752	41.77427422
65.10431368	36.34724795
30.01645675	11.96738685
65.56259655	25.9014168
61.33444797	15.03371498
55.06839385	45.25668272
43.29115997	62.14478089
50.65683389	55.79949529
60.21090007	44.28973423
60.74428094	44.00700233
23.95539206	44.1652677
60.65478823	52.55788934
64.19941967	22.70839255
16.80083455	8.25545176
76.409655	44.58921879
79.48816645	44.28341177
72.11093778	33.32248997
43.58131185	53.01672148
50.07159162	47.74317682
69.08102676	50.01897207
50.4018589	73.51675686
36.16389854	67.25936422
61.91912608	64.0477912
34.78037527	61.674111
70.5052514	67.06783073
70.01358661	51.91891143
59.72294138	47.83085408
60.89999763	57.68421615
30.07493094	32.71208644
63.24376969	66.46244427
60.21478164	45.76417717
40.03953666	3.870916314
73.54628535	44.17612504
59.75844505	61.6232778
66.61074511	52.5254971
49.6268526	43.01580934
45.49254287	34.92485475
46.29309069	61.47572398
54.37735702	69.63444996
59.74695485	70.55943754
83.4828801	68.1422383
54.81952751	13.58553308
55.71349648	12.66036289
56.60746545	10.95552007
