# Supplementary material for: Leaf nutrient resorption of two life-form tree species in urban gardens and their response to soil nutrient availability
Source: PeerJ. 2023 Jul 19;11:e15738. doi: 10.7717/peerj.15738 (PMC10362843; doi:10.7717/peerj.15738)
Supplement: Supplemental Information 3 [file peerj-11-15738-s003.zip › Data and code/Correlation/Model-F+P/D-SoilN.Nsen.csv]

A	B
-0.2	0.98
-0.12	1.01
-0.16	1.13
-0.34	0.96
-0.23	1.04
-0.28	1.03
0.07	0.7
-0.33	0.72
-0.08	0.62
-0.22	0.72
-0.24	0.71
-0.23	0.73
-0.27	0.73
-0.35	0.77
-0.4	0.69
-0.3	0.35
-0.32	0.41
-0.28	0.4
-0.27	0.71
-0.44	0.73
-0.26	0.69
-0.76	0.58
-0.69	0.56
-0.62	0.49
-0.33	0.75
-0.23	0.75
-0.28	0.61
0.05	0.88
0.03	0.82
0.07	0.7
-0.47	0.8
-0.49	0.8
-0.45	0.79
0.01	1.16
-0.11	1.11
0.1	1.08
-0.4	0.93
-0.36	0.98
-0.46	0.88
-0.28	0.72
-0.29	0.56
-0.31	0.53
-0.34	0.49
-0.42	0.46
-0.27	0.48
-0.48	0.72
-0.6	0.74
-0.39	0.7
0.13	0.82
0.02	0.9
0.21	0.88
-0.27	1.05
-0.21	1.03
-0.24	0.89
-0.18	0.82
-0.17	0.68
-0.16	0.66
-0.44	0.66
-0.47	0.6
-0.5	0.77
-0.16	0.82
-0.34	0.68
-0.5	0.69
0.05	0.67
0.05	0.77
0.06	0.72
-0.28	0.73
-0.2	0.64
-0.24	0.81
-0.22	0.65
-0.3	0.77
-0.15	0.8
-0.25	0.47
-0.24	0.4
-0.23	0.53
-0.47	0.79
-0.4	0.62
-0.45	0.62
-0.3	0.78
-0.33	0.86
-0.27	0.65
0.03	1.16
-0.09	0.74
-0.02	0.79
-0.21	0.79
-0.12	0.73
-0.17	0.73
-0.3	0.78
-0.43	0.77
-0.2	0.97
-0.37	0.82
-0.28	0.85
-0.49	0.84
-0.1	0.67
-0.16	0.66
-0.48	0.67
-0.31	0.7
-0.51	0.68
-0.76	0.39
-0.3	0.34
-0.33	0.33
-0.36	0.32
