# Supplementary material for: Leaf nutrient resorption of two life-form tree species in urban gardens and their response to soil nutrient availability
Source: PeerJ. 2023 Jul 19;11:e15738. doi: 10.7717/peerj.15738 (PMC10362843; doi:10.7717/peerj.15738)
Supplement: Supplemental Information 3 [file peerj-11-15738-s003.zip › Data and code/Correlation/Model-F+P/D-SoilP.PRE.csv]

A	B
-0.34	-0.65
-0.3	-0.67
-0.14	-0.66
-0.32	-0.46
-0.25	-0.75
-0.28	-0.66
0.02	-0.64
0.07	-0.74
0.05	-0.6
-0.4	-0.27
-0.41	-0.32
-0.45	-0.28
-0.26	-0.52
-0.38	-0.63
-0.41	-0.38
-0.32	-0.47
-0.41	-0.3
-0.36	-0.41
-0.3	-0.3
-0.21	-0.29
-0.39	-0.17
-0.36	-0.28
-0.38	-0.3
-0.37	-0.19
-0.28	-0.27
-0.24	-0.38
-0.33	-1.07
-0.17	-0.25
-0.35	-0.2
-0.45	-0.2
-0.26	-0.4
-0.26	-0.42
-0.26	-0.65
-0.25	-0.45
-0.17	-0.29
-0.35	-0.52
-0.19	-0.29
-0.33	-0.34
-0.15	-0.31
-0.42	-0.29
-0.24	-0.28
-0.31	-0.29
-0.15	-0.19
-0.07	-0.4
-0.24	-0.27
-0.19	-0.73
-0.32	-0.7
-0.27	-0.77
-0.22	-0.26
-0.3	-0.34
-0.37	-0.32
-0.07	-0.22
-0.42	-0.3
-0.21	-0.42
-0.26	-0.41
-0.29	-0.65
-0.35	-0.7
-0.29	-0.18
-0.22	-0.38
-0.29	-0.44
-0.17	-0.92
-0.24	-0.59
-0.33	-0.82
-0.28	-0.34
-0.29	-0.21
-0.26	-0.25
-0.3	-0.35
-0.25	-0.36
-0.2	-0.35
-0.17	-0.28
-0.21	-0.64
-0.19	-1.08
-0.38	-0.35
-0.36	-0.35
-0.34	-0.48
-0.26	-0.28
-0.39	-0.32
-0.32	-0.3
-0.33	-0.13
-0.32	-0.17
-0.32	-0.19
-0.77	-0.21
-0.82	-0.17
-0.72	-0.28
-0.2	-0.32
-0.04	-0.24
-0.38	-0.49
-0.29	-0.18
-0.37	-0.34
-0.29	-1.41
-0.34	-0.35
-0.36	-0.21
-0.35	-0.28
-0.44	-0.37
-0.34	-0.46
-0.39	-0.21
-0.34	-0.16
-0.14	-0.15
-0.39	-0.17
-0.28	-0.87
-0.28	-0.9
-0.28	-0.96
