# Supplementary material for: Leaf nutrient resorption of two life-form tree species in urban gardens and their response to soil nutrient availability
Source: PeerJ. 2023 Jul 19;11:e15738. doi: 10.7717/peerj.15738 (PMC10362843; doi:10.7717/peerj.15738)
Supplement: Supplemental Information 3 [file peerj-11-15738-s003.zip › Data and code/Correlation/Model-F+P/D-SoilP.Psen.csv]

A	B
-0.34	0.32
-0.3	0.33
-0.14	0.33
-0.32	0.28
-0.25	0.31
-0.28	0.29
0.02	0.34
0.07	0.33
0.05	0.3
-0.4	0.08
-0.41	0.08
-0.45	0.08
-0.26	0.26
-0.38	0.26
-0.41	0.18
-0.32	0.18
-0.41	0.31
-0.36	0.37
-0.3	0.09
-0.21	0.12
-0.39	0.11
-0.36	0.19
-0.38	0.16
-0.37	0.16
-0.28	0.13
-0.24	0.14
-0.33	0.21
-0.17	0.07
-0.35	0.03
-0.45	-0.04
-0.26	0.24
-0.26	0.28
-0.26	0.32
-0.25	0.29
-0.17	0.26
-0.35	0.2
-0.19	0.27
-0.33	0.29
-0.15	0.24
-0.42	0.17
-0.24	0.07
-0.31	0.16
-0.15	0.02
-0.07	0.14
-0.24	0.21
-0.19	0.31
-0.32	0.27
-0.27	0.35
-0.22	0.28
-0.3	0.26
-0.37	0.29
-0.07	0.28
-0.42	0.28
-0.21	0.41
-0.26	0.26
-0.29	0.21
-0.35	0.31
-0.29	0.18
-0.22	0.14
-0.29	0.2
-0.17	0.33
-0.24	0.12
-0.33	0.18
-0.28	0.23
-0.29	0.1
-0.26	0.11
-0.3	0.28
-0.25	0.18
-0.2	0.23
-0.17	0.25
-0.21	0.32
-0.19	0.31
-0.38	0.26
-0.36	0.23
-0.34	0.28
-0.26	0
-0.39	0.17
-0.32	0.09
-0.33	0.02
-0.32	-0.1
-0.32	0.02
-0.77	0.08
-0.82	0.11
-0.72	0.23
-0.2	0.1
-0.04	-0.01
-0.38	0.2
-0.29	0.17
-0.37	0.26
-0.29	0.29
-0.34	0.3
-0.36	0.14
-0.35	0.23
-0.44	0.12
-0.34	0.1
-0.39	0.07
-0.34	0.11
-0.14	0.07
-0.39	0.13
-0.28	0.17
-0.28	0.16
-0.28	0.15
