# Supplementary material for: Leaf nutrient resorption of two life-form tree species in urban gardens and their response to soil nutrient availability
Source: PeerJ. 2023 Jul 19;11:e15738. doi: 10.7717/peerj.15738 (PMC10362843; doi:10.7717/peerj.15738)
Supplement: Supplemental Information 3 [file peerj-11-15738-s003.zip › Data and code/Correlation/Model-F+P/E-NP.Ngr.csv]

A	B
-0.22	0.59
-0.18	0.7
-0.2	0.79
-0.13	0.62
-0.11	0.69
-0.12	0.57
0.1	0.75
0.25	0.78
0.18	0.77
0.14	0.9
0.16	0.78
0.26	0.89
-0.03	0.92
0.13	0.91
0.12	0.91
-0.11	0.89
0.08	0.91
-0.01	0.86
