# Supplementary material for: Leaf nutrient resorption of two life-form tree species in urban gardens and their response to soil nutrient availability
Source: PeerJ. 2023 Jul 19;11:e15738. doi: 10.7717/peerj.15738 (PMC10362843; doi:10.7717/peerj.15738)
Supplement: Supplemental Information 3 [file peerj-11-15738-s003.zip › Data and code/Correlation/Model-F+P/E-NP.NRE.csv]

A	B
-0.22	-0.48
-0.18	-0.42
-0.2	-0.27
-0.13	-0.56
-0.11	-0.41
-0.12	-0.74
0.1	-0.34
0.25	-0.29
0.18	-0.34
0.14	-0.24
0.16	-0.39
0.26	-0.31
-0.03	-0.25
0.13	-0.21
0.12	-0.23
-0.11	-0.29
0.08	-0.13
-0.01	-0.28
