# Supplementary material for: Leaf nutrient resorption of two life-form tree species in urban gardens and their response to soil nutrient availability
Source: PeerJ. 2023 Jul 19;11:e15738. doi: 10.7717/peerj.15738 (PMC10362843; doi:10.7717/peerj.15738)
Supplement: Supplemental Information 3 [file peerj-11-15738-s003.zip › Data and code/Correlation/Model-F+P/E-NP.Pgr.csv]

A	B
-0.22	0.4
-0.18	0.3
-0.2	0.36
-0.13	0.38
-0.11	0.36
-0.12	0.47
0.1	0.44
0.25	0.57
0.18	0.41
0.14	0.47
0.16	0.45
0.26	0.43
-0.03	0.51
0.13	0.44
0.12	0.47
-0.11	0.41
0.08	0.29
-0.01	0.37
