# Supplementary material for: Leaf nutrient resorption of two life-form tree species in urban gardens and their response to soil nutrient availability
Source: PeerJ. 2023 Jul 19;11:e15738. doi: 10.7717/peerj.15738 (PMC10362843; doi:10.7717/peerj.15738)
Supplement: Supplemental Information 3 [file peerj-11-15738-s003.zip › Data and code/Correlation/Model-F+P/E-SoilN.Ngr.csv]

A	B
-0.28	0.59
-0.31	0.7
-0.29	0.79
-0.38	0.62
-0.38	0.69
-0.38	0.57
-0.13	0.75
-0.12	0.78
-0.12	0.77
-0.13	0.9
-0.18	0.78
-0.08	0.89
-0.1	0.92
0.02	0.91
-0.03	0.91
-0.42	0.89
-0.28	0.91
-0.35	0.86
