# Supplementary material for: Leaf nutrient resorption of two life-form tree species in urban gardens and their response to soil nutrient availability
Source: PeerJ. 2023 Jul 19;11:e15738. doi: 10.7717/peerj.15738 (PMC10362843; doi:10.7717/peerj.15738)
Supplement: Supplemental Information 3 [file peerj-11-15738-s003.zip › Data and code/Correlation/Model-F+P/model-F+P.R]

data=read.csv(file.choose(),header = T)
anova.tab<-function(fm){
  tab<-summary(fm);k<-length(tab[[1]])-2
  temp<-c(sum(tab[[1]][,1]),sum(tab[[1]][,2]),rep(NA,k))
  tab[[1]]["Total",]<-temp; tab}
aov.sol=aov(A~B,data=data)
anova.tab(aov.sol)
