# Supplementary material for: Leaf nutrient resorption of two life-form tree species in urban gardens and their response to soil nutrient availability
Source: PeerJ. 2023 Jul 19;11:e15738. doi: 10.7717/peerj.15738 (PMC10362843; doi:10.7717/peerj.15738)
Supplement: Supplemental Information 3 [file peerj-11-15738-s003.zip › Data and code/RDA/RDA.R]

library(vegan)
library(ggplot2)
library(ggrepel)
fc=read.csv(file.choose(),header = T)
sp=read.csv(file.choose(),header = T)
spp=log10(sp)
fcc=log10(fc)
uu=rda(spp~.,fcc)
ii=summary(uu)
vif.cca(uu)
sp=as.data.frame(ii$species[,1:2])*2
st=as.data.frame(ii$sites[,1:2])
yz=as.data.frame(ii$biplot[,1:2])
p=ggplot() +
  geom_point(data = st,aes(RDA1,RDA2),shape=21,size=1.5,stroke=2,colour = "black",fill = "#3cc08f")+
  geom_segment(data = sp,aes(x = 0, y = 0, xend = RDA1, yend = RDA2), 
               arrow = arrow(angle=22.5,length = unit(0.35,"cm"),
                             type = "closed"),linetype=1, size=1.1,colour = "#CC3300")+
  geom_text_repel(data = sp,aes(RDA1,RDA2,label=row.names(sp)),size=5.5,colour = "#CC3300",family = "serif")+
  geom_segment(data = yz,aes(x = 0, y = 0, xend = RDA1, yend = RDA2), 
               arrow = arrow(angle=22.5,length = unit(0.35,"cm"),
                             type = "closed"),linetype=1, size=1.1,colour = "dodgerblue4")+
  geom_text_repel(data = yz,aes(RDA1,RDA2,label=row.names(yz)),size=5.5,colour="dodgerblue4",family = "serif")+
  labs(x=paste("RDA 1 (", format(100 *ii$cont[[1]][2,1], digits=4), "%)", sep=""),
       y=paste("RDA 2 (", format(100 *ii$cont[[1]][2,2], digits=4), "%)", sep=""))+
  geom_hline(yintercept=0,linetype=3,size=1) + 
  geom_vline(xintercept=0,linetype=3,size=1)+
  theme_bw()+theme(panel.grid = element_blank())+
  theme(axis.title = element_text(family = "serif", size = 24, face = "bold"), axis.text = element_text(family = "serif", size = 22, face = "bold",color = "black"), axis.text.x = element_text(family = "serif", size = 22,color = "black"), plot.title = element_text(size = 24))+
  theme(panel.border = element_rect(fill=NA,color="black",size=3,linetype = "solid"))
anova.cca(uu,step=1000)
anova(uu, by = "term", permutations=999)
RsquareAdj(rda(spp ~ N + P + NH4-N + NO2-N +NO3-N + P-PO4,data=fcc))
p               
